# Supplementary material for: CD47 Promotes Protective Innate and Adaptive Immunity in a Mouse Model of Disseminated Candidiasis
Source: PLoS One. 2015 May 26;10(5):e0128220. doi: 10.1371/journal.pone.0128220 (PMC4444371; doi:10.1371/journal.pone.0128220)
Supplement: S1 Data — This Excel file contains the complete raw and processed data supporting Tables 2 and 3. Complete gene expression data normalized using internal controls was determined for each of the infected WT and cd47-null spleens and kidneys and is summarized in the “data” worksheet. Genes are listed in order of decreasing significance determined by t-test. Compiled raw nCounter counts for all of the samples analyzed with positive and negative controls are in the “RCC Collection” worksheet. Counts for individual samples are in subsequent worksheets. (XLS) [file pone.0128220.s001.xls]

## Sheet: data 
	corrected against internal controls
	CD47-/-	CD47-/-	CD47-/-	WT	WT	WT	T test	t test	Cd47 av	WT av	cd/wt	1/(cd/wt)			CD47-/-	CD47-/-	CD47-/-	WT	WT	WT	t test	t test	dc47 av	wt av	cd/wt			spleen
	Kidney	Kidney	Kidney	Kidney	Kidney	Kidney									spleen	spleen	spleen	spleen	spleen	spleen								gene	fold	p value
Traf2	165.972	260.634	203.98	755.722	594.094	507.889	0.019618	0.0062278	210.195	619.235	0.339443	2.946		C7	568.75	455.602	343.387	57.8653	62.3106	199.262	0.0119434	0.0119434	455.913	106.479	4.28171			Jun	1.68098	0.0418583	PREDICTED: complement component 7 (C7)
Csf2	69.6229	89.0709	105.273	14.5244	21.7819	37.0057	0.0100392	0.00657237	87.9891	24.4373	3.6006	0.277731		Cebpb	8042.75	6155.05	7899.42	3984.62	3595.31	3780.82	0.0243767	0.00439587	7365.74	3786.92	1.94505			Cebpb	1.94505	0.00439587	CCAAT/enhancer binding protein (C/EBP), beta (Cebpb)
Nfe2l2	2401.97	4462.67	2687.86	7443.31	6187.3	7425.49	0.011195	0.00749355	3184.17	7018.7	0.453669	2.20425		Cxcl3	27.75	46.7889	28.3825	0.926114	4.45375	0.587565	0.0313065	0.00709234	34.3071	1.98914	17.2472			Il1r1	1.97003	0.0384935	chemokine (C-X-C motif) ligand 3 (Cxcl3)
Tlr5	95.4726	81.5019	79.8917	64.9787	54.5523	56.9584	0.0149919	0.0102804	85.6221	58.8298	1.45542	0.687087		Il10	788.75	603.266	415.767	170.479	129.499	112.886	0.0465641	0.0130028	602.594	137.622	4.37863			C4a	2.0583	0.0422886
Csf3	848.638	616.375	364.731	39.7515	32.3152	141.757	0.053628	0.0201663	609.914	71.2747	8.55724	0.11686		Cxcl2	121.75	171.21	72.2181	6.29436	5.38692	3.39545	0.0549354	0.0150742	121.726	5.02558	24.2213			C1qa	2.1861	0.0463683	chemokine (C-X-C motif) ligand 2 (Cxcl2)
Ppp1r12b	63.748	73.933	72.8413	150.27	127.115	97.8614	0.062753	0.0239757	70.1741	125.082	0.561023	1.78246		Il9	21.75	15.3417	22.2659	12.6092	5.38692	4.61202	0.0230169	0.0223352	19.7859	7.53604	2.6255			C1qb	2.24489	0.0436586
Mapk14	1015.49	1971.22	1635.93	3224.38	3057.73	2358.5	0.025638	0.0255186	1540.88	2880.2	0.53499	1.8692		Il1a	772.75	657.273	425.961	308.353	242.413	157.291	0.0478063	0.0260719	618.662	236.019	2.62124			Il1a	2.62124	0.0260719
Il23r	83.7227	32.3037	67.9059	6.11534	13.5893	13.0624	0.0768102	0.0307	61.3108	10.9224	5.61333	0.178147		Ccl8	301.75	257.348	132.365	71.5474	72.5755	43.542	0.0756402	0.0312284	230.488	62.555	3.68456			Il9	2.6255	0.0223352	chemokine (C-C motif) ligand 8 (Ccl8)
Stat1	1093.03	1441.39	1972.94	3679.67	3115.08	2302.63	0.0405017	0.0321501	1502.46	3032.46	0.495458	2.01833		Mef2b	37.75	29.0144	63.0432	11.5567	12.8523	7.04514	0.0806826	0.0339782	43.2692	10.4847	4.12688			Cfl1	2.64509	0.0423394	myocyte enhancer factor 2B (Mef2b), transcript variant 2
Cfl1	227.071	372.907	199.045	76.9916	72.1079	114.821	0.0726202	0.0325749	266.341	87.9736	3.02751	0.330304		Il1r1	2625.75	1904.22	1584.04	1225.05	1063.61	814.842	0.0677214	0.0384935	2038	1034.5	1.97003			Ifna1	2.65646	0.0424002
Cxcl5	3202.13	3598.54	4838.25	744.91	754.435	2651.81	0.0389294	0.035936	3879.64	1383.72	2.80378	0.356661		Jun	315.75	320.242	457.564	252.572	192.022	205.953	0.0713266	0.0418583	364.519	216.849	1.68098			Il12a	2.68383	0.0458897	Jun oncogene (Jun)
Ccr2	207.096	417.059	357.68	3415.38	2780.35	1097.49	0.0920093	0.0387851	327.278	2431.07	0.134623	7.42815		Fos	1859.75	1053.1	2187.54	896.683	537.296	439.533	0.0696002	0.0419631	1700.13	624.504	2.72237			Fos	2.72237	0.0419631	FBJ osteosarcoma oncogene (Fos)
Mafg	419.768	338.847	211.03	625.982	495.783	509.884	0.0468247	0.0397584	323.215	543.883	0.594273	1.68273		C4a	5899.75	3292.68	4313.06	2603.79	1958.52	1999.17	0.083522	0.0422886	4501.83	2187.16	2.0583			Ccl8	3.68456	0.0312284	complement component 4A (Rodgers blood group) (C4a)
Creb1	76.6728	87.8094	54.51	126.245	116.582	92.8732	0.0491923	0.049183	72.9974	111.9	0.652345	1.53293		Cfl1	566.75	315.457	554.41	290.461	167.759	84.9051	0.0472535	0.0423394	478.872	181.042	2.64509			Mef2b	4.12688	0.0339782	cofilin 1, non-muscle (Cfl1)
Map3k1	1712.25	2006.54	2302.91	3788.98	3023.79	2543.06	0.0737813	0.0501993	2007.23	3118.61	0.64363	1.55369		Ifna1	75.75	35.8507	64.0626	15.7666	28.7163	21.6439	0.0796901	0.0424002	58.5544	22.0422	2.65646			C7	4.28171	0.0119434	interferon alpha 1 (Ifna1)
Map3k9	67.2729	60.0566	27.7183	25.336	11.2485	11.0672	0.0837094	0.0517128	51.6826	15.8839	3.25377	0.307336		C1qb	46564.8	27217.8	28198.4	17971.9	14770.1	12686.1	0.0881448	0.0436586	33993.6	15142.7	2.24489			Il10	4.37863	0.0130028	complement component 1, q subcomponent, beta polypeptide (C1qb)
Map3k5	742.889	1228.2	956.265	2269.35	2183.46	1290.03	0.0781514	0.0521802	975.784	1914.28	0.509739	1.96179		Il12a	865.75	464.489	954.027	410.442	279.74	160.94	0.0680175	0.0458897	761.422	283.708	2.68383			Cxcl3	17.2472	0.00709234
Ly96	373.944	745.047	497.985	857.831	777.843	932.882	0.0848711	0.0546391	538.992	856.185	0.629527	1.58849		C1qa	25344.8	14452.3	15945.8	10213.1	8314.37	6971.25	0.0886718	0.0463683	18581	8499.59	2.1861			Cxcl2	24.2213	0.0150742	complement component 1, q subcomponent, alpha polypeptide (C1qa)
Ccl21b	452.668	278.295	491.639	2270.55	1818.3	762.286	0.110728	0.055349	407.534	1617.05	0.252024	3.96788		Gusb	4225.75	2641.18	3133.57	2396.45	1674.84	1104.99	0.0578481	0.054978
Il18rap	786.363	1253.43	469.078	87.8032	108.389	392.164	0.0903029	0.0612819						Hspb1	2906.75	2392.33	874.512	437.806	354.394	536.858	0.116915	0.0577413
Prkca	118.972	154.669	146.871	459.002	400.983	181.663	0.131581	0.0718537						Gnaq	1188.75	653.172	1075.34	650.405	494.37	323.351	0.0775101	0.0623234
Gnaq	526.692	1123.5	791.989	1684.32	1549.12	1057.59	0.0751531	0.0745393						C3	18077.8	10530.3	17413.8	10502.6	8190.26	7673.82	0.0998391	0.0630016						Kidney
Atf2	1118.88	2456.89	1975.06	3816.61	3267.22	2457.27	0.074932	0.0749268						Cfd	14.75	107.632	91.5873	152.587	251.745	142.692	0.0718957	0.0695692						gene	fold	p value
Keap1	288.17	494.01	376.012	759.325	643.25	475.965	0.0836387	0.0773557						Tlr6	576.75	352.373	702.228	363.081	232.148	234.542	0.105265	0.0739482						Ccr2	-7.42815	0.0387851	Tnf receptor-associated factor 2 (Traf2)
Ccr4	12.0487	14.6428	9.38703	24.1347	25.293	14.0601	0.109288	0.077915						C1r	4371.75	2760.81	3015.32	2566.95	1843.74	1550.86	0.0892584	0.0752443						Ccl21b	-3.96788	0.055349	colony stimulating factor 2 (granulocyte-macrophage) (Csf2)
Kng1	173.022	114.301	212.441	899.877	761.457	236.533	0.144924	0.0844077						Tgfb3	807.75	292.897	291.396	112.594	89.3726	41.7172	0.153945	0.0915263						Traf2	-2.946	0.0062278	nuclear factor, erythroid derived 2, like 2 (Nfe2l2)
Cxcl3	17139.8	20116.5	2642.74	182.705	197.338	2535.08	0.147124	0.0866318						Mapkapk2	3477.75	2163.32	3911.4	2443.81	1753.22	1110.47	0.1018	0.0955965						Nfe2l2	-2.20425	0.00749355
Mknk1	343.394	608.806	461.322	710.072	665.487	596.679	0.121478	0.0897319						Myd88	1636.75	1176.83	1475.98	1282.94	898.435	712.651	0.100042	0.0968327						Stat1	-2.01833	0.0321501	colony stimulating factor 3 (granulocyte) (Csf3)
Fxyd2	6032.67	9533.87	9706.6	58290.4	55745.6	11865	0.155126	0.0907175						Cd40	123.75	97.3777	283.241	1321.88	862.974	275.905	0.159832	0.101823						Map3k5	-1.96179	0.0521802	protein phosphatase 1, regulatory (inhibitor) subunit 12B (Ppp1r12b)
C2	1337.43	2025.46	2794.32	5100.79	4104.04	2516.13	0.11661	0.0978868						Hspb2	204.75	96.6941	124.209	101.017	47.3798	34.4178	0.115002	0.102072						Mapk14	-1.8692	0.0255186	mitogen-activated protein kinase 14 (Mapk14)
Plcb1	471.468	651.697	643.929	2000.26	1791.39	662.523	0.161453	0.0997113						Prkca	896.75	465.856	1017.23	585.152	340.397	226.026	0.120301	0.107587						Ppp1r12b	-1.78246	0.0239757
Fos	7652.97	5857.88	1813.6	934.714	801.25	2181.92	0.151724	0.0997894						Tollip	1980.75	1143.34	1945.94	1353.45	1072.01	629.317	0.12821	0.123609						Mafg	-1.68273	0.0397584	signal transducer and activator of transcription 1 (Stat1)
Il9	143.647	100.424	21.3728	18.1283	10.0782	9.07191	0.16677	0.101601						Il6	72.75	104.214	22.2659	24.1863	24.0504	10.0865	0.184062	0.125651						Ly96	-1.58849	0.0546391	cofilin 1, non-muscle (Cfl1)
Ripk1	237.646	458.688	289.996	523.872	454.82	453.019	0.145113	0.1035						Il8ra	35.75	20.1272	28.3825	75.7573	76.3082	27.1184	0.185316	0.134794						Map3k1	-1.55369	0.0501993	chemokine (C-X-C motif) ligand 5 (Cxcl5)
Il12a	192.996	396.875	122.195	36.1476	38.1671	107.838	0.157126	0.108148						Il23r	29.75	14.6581	14.1104	12.6092	10.0528	2.78717	0.153471	0.13553						Creb1	-1.53293	0.049183	chemokine (C-C motif) receptor 2 (Ccr2)
Il6	12678.4	14171.1	905.502	374.912	499.294	1423.72	0.179719	0.113962						Il18	3031.75	2071.03	1679.86	1670.25	1528.33	1221.78	0.180716	0.136072						Tlr5	1.45542	0.0102804	PREDICTED: v-maf musculoaponeurotic fibrosarcoma oncogene family, protein G (avian), transcript variant 3 (Mafg)
Nfatc3	250.571	536.901	339.349	579.132	585.901	497.913	0.15956	0.115713						Ccl7	25.75	18.0763	10.0327	11.5567	10.0528	2.78717	0.152569	0.136625						Cxcl5	2.80378	0.035936	cAMP responsive element binding protein 1 (Creb1), transcript variant A
Il15	46.1232	87.8094	91.1725	276.406	258.197	77.9087	0.173084	0.117833						C1s	4225.75	2736.89	3410.86	3151.07	2163.82	1593.44	0.139146	0.138926						Cfl1	3.02751	0.0325749	mitogen activated protein kinase kinase kinase 1 (Map3k1)
Mapkapk5	940.286	1957.34	1101.5	2111.98	2010.24	1805.81	0.171146	0.121674						Ccl21b	4170.75	3289.94	3983.78	12348.6	8416.09	3937.76	0.209349	0.144898						Map3k9	3.25377	0.0517128	mitogen-activated protein kinase kinase kinase 9 (Map3k9)
Tnfsf14	231.771	217.743	67.9059	42.1541	44.019	102.85	0.161437	0.122775						Ltb	2035.75	1014.13	3820.67	8901.76	5799.47	2742.48	0.175728	0.14625						Csf2	3.6006	0.00657237	mitogen-activated protein kinase kinase kinase 5 (Map3k5)
C7	373.944	535.639	834.997	2717.43	2875.15	566.75	0.183333	0.123711						C6	5016.75	2285.69	4473.11	2500.64	2255.27	2650.63	0.221434	0.158965						Il23r	5.61333	0.0307	lymphocyte antigen 96 (Ly96)
C8a	1.13097	9.59683	5.15675	499.846	632.716	1.14535	0.192161	0.124657						Cfb	6625.75	3732.94	2093.75	2365.93	1670.17	1384.19	0.214993	0.159063						Csf3	8.55724	0.0201663	chemokine (C-C motif) ligand 21b (Ccl21b)
Shc1	1410.28	1988.88	1346.16	2269.35	1966.94	1877.64	0.143048	0.125693						Tlr4	1339.75	867.832	1396.46	1048.24	862.041	570.313	0.163029	0.160606
H2-Eb1	446.793	576.007	1741.69	5872.02	4936.18	919.912	0.181567	0.130459						Ccr1	924.75	702.393	2006.08	457.803	425.315	657.298	0.222652	0.163379
C1r	1802.73	2150.35	2659.66	3694.08	3355	2291.66	0.153858	0.137246						Il4	6.75	3.03633	6.97438	24.1863	10.986	7.65342	0.222919	0.170527
Hmgn1	6050.29	9773.55	6014.27	10488.6	9384.76	9130.44	0.18755	0.143466						Nox1	28.75	7.13813	22.2659	13.6616	7.25327	0.587565	0.192012	0.175579
C1s	1480.78	2029.25	2923.35	3529.5	3384.26	2450.28	0.147716	0.144432						Lta	83.75	47.4725	197.608	526.214	323.599	103.154	0.224613	0.185488
Crp	86.0727	38.6112	12.2072	1.16137	1.12703	15.0577	0.202444	0.145742						Il7	431.75	197.872	239.405	199.949	181.757	127.485	0.232881	0.186207
Ccr1	3507.63	6878.43	1572.48	402.542	371.723	2195.89	0.183769	0.146035						Mafg	231.75	86.4396	239.405	388.34	349.728	191.963	0.189135	0.186694
Cxcl2	14093.1	28883.9	2584.22	217.543	330.76	3965.69	0.211692	0.15065						Cxcl10	138.75	119.254	208.822	765.124	541.962	98.2873	0.250098	0.188987
Il7	67.2729	46.1801	39.7041	92.6084	67.4264	60.9489	0.152382	0.150824						Ccl24	168.75	140.447	34.4991	351.504	379.59	89.1631	0.222179	0.191245
H2-Ea	6.17374	4.55086	0.925973	1.16137	1.12703	1.14535	0.219487	0.152211						Il2	15.75	6.45449	15.1298	48.3931	31.5158	10.6948	0.240737	0.191436
C8b	124.847	87.8094	12.2072	4.91405	18.2708	26.0317	0.216424	0.157459						Mapk8	2012.75	1016.18	1998.95	1456.6	1044.94	558.756	0.197079	0.193186
Ifnb1	91.9476	62.5795	14.3224	20.5308	17.1004	14.0601	0.225898	0.160558						Mafk	224.75	158.905	266.93	205.211	140.697	93.421	0.193844	0.193779
Cxcl10	680.615	718.556	515.611	1192.99	637.398	959.818	0.204085	0.166356						Tgfb1	9156.75	4488.35	8436.66	6096.93	5121.98	2749.78	0.208027	0.198968
Il11	1090.68	839.659	125.015	233.16	204.36	165.701	0.235845	0.170342						Myl2	9.75	3.03633	13.091	17.8715	19.3845	8.86998	0.201981	0.201225
Ccr3	60.223	29.7807	3.04161	6.11534	3.05593	1.14535	0.236327	0.171635						Ccr4	38.75	26.9635	59.9849	286.251	108.036	52.6662	0.266802	0.206653
Myl2	79.0228	43.6571	4.4517	9.71922	3.05593	7.07664	0.238024	0.173517						Ccl17	110.75	44.0543	154.792	81.0196	39.9144	25.9019	0.231169	0.208213
Ccl3	16002.4	20672.9	2706.9	260.789	244.153	8852.1	0.197768	0.17607						Map3k9	65.75	27.6471	104.84	38.9209	30.5826	28.9433	0.272949	0.21334
Gnas	5632	7606.31	4879.85	9350.97	8469.53	6246.28	0.183529	0.182387						C3ar1	161.75	84.3887	105.859	96.8066	87.5063	44.1503	0.225703	0.217935
Maff	954.386	1153.77	225.131	248.776	159.886	487.936	0.225991	0.18421						Ifnb1	14.75	13.2908	18.1881	16.819	33.3822	19.2108	0.270526	0.22345
Tlr3	130.722	351.461	293.521	497.444	400.983	298.386	0.18558	0.184221						Kng1	2.75	9.87266	3.91608	18.924	11.9191	5.2203	0.242599	0.224125
Ifng	69.6229	46.1801	10.7971	13.3231	19.4411	13.0624	0.254939	0.193052						Il22ra2	18.75	1.66906	19.2076	63.1276	67.9096	2.17889	0.275579	0.227966
Il8rb	2057.7	3546.82	832.177	168.29	165.738	1716.02	0.205496	0.194601						Gapdh	16373.8	8657.15	15415.7	12622.2	8805.22	5490.09	0.231502	0.229709
Limk1	686.49	738.74	239.937	249.978	192.656	419.1	0.227177	0.194987						Il1b	412.75	554.045	1142.62	3015.3	2035.97	414.593	0.275243	0.229943
Il1a	3723.82	7519.26	1134.64	119.037	123.604	2675.75	0.225997	0.197119						Il22	15.75	7.13813	2.89665	12.6092	16.585	13.128	0.279631	0.238458
Il12b	59.048	24.7347	0.925973	1.16137	4.22631	1.14535	0.262161	0.197963						Fxyd2	19.75	16.0254	22.2659	45.2357	86.5731	13.7362	0.300475	0.240286
Ifna1	612.466	215.22	46.7545	40.9528	20.6115	41.9938	0.26503	0.200532						Rock2	1080.75	522.598	1176.26	818.8	599.819	348.899	0.250237	0.24041
Mef2c	76.6728	197.559	220.196	480.626	319.056	161.71	0.228821	0.202694						Cd40lg	76.75	39.9525	74.2569	226.26	128.566	50.8414	0.291997	0.241634
Cebpb	35012.5	51434.4	10234.7	6224	5861.94	23998.2	0.230251	0.205845						Rapgef2	1003.75	579.339	1070.24	811.433	663.275	342.208	0.249844	0.249126
Tlr6	484.392	896.426	264.614	96.2122	65.0857	470.977	0.218012	0.210212						Ccl11	107.75	127.458	54.8877	76.8097	64.1769	59.3573	0.299696	0.25051
Il10rb	1505.45	3206.22	1537.93	3044.18	2620.01	3215.47	0.254941	0.210748						H2-Ea	9.75	0.985429	15.1298	5.24189	2.5874	0.587565	0.291732	0.250967
Ccl4	6510.89	6402.84	356.27	62.5761	86.1524	3039.89	0.237119	0.211449						Rhoa	11004.8	5906.21	11300.3	8742.83	6600.13	3798.46	0.254846	0.252256
Ltb	155.397	351.461	304.802	492.639	296.819	385.18	0.213631	0.2135						Ppp1r12b	153.75	65.9306	140.52	96.8066	90.3058	50.2331	0.276509	0.256649
Ccl11	1740.45	3776.42	518.431	354.49	553.131	883.997	0.273546	0.215668						Il1rap	778.75	657.273	1864.38	683.032	578.356	508.877	0.314526	0.257985
Nos2	858.037	1143.68	43.2293	9.71922	24.1226	434.064	0.248075	0.215747						Mef2d	744.75	357.842	710.383	538.843	435.58	248.533	0.268334	0.260055
Bcl6	82.5477	166.022	93.2876	127.446	172.76	173.682	0.236888	0.220474						Nfe2l2	1983.75	1452.34	2496.43	4040.41	3020.47	1730.91	0.290785	0.263394
Fasl	22.6235	18.4273	17.1425	19.3296	7.73742	15.0577	0.253075	0.228188						Tlr1	1090.75	654.539	1390.34	2613.26	1685.1	915.817	0.294045	0.265153
Daxx	239.996	346.415	243.463	401.34	334.271	292.4	0.234693	0.234081						Il12b	3.75	0.743699	30.4213	72.5999	46.4466	2.78717	0.29233	0.266249
Il1rap	1392.66	2962.75	818.076	544.294	522.701	1259.11	0.274351	0.238185						H2-Eb1	4307.75	2898.22	9386.78	18302.4	11729.8	3838	0.305488	0.280776
Gusb	751.114	2203.33	1901.73	2161.23	1942.36	2929.15	0.255026	0.245916						Tnfsf14	501.75	200.606	619.654	349.399	293.738	182.838	0.317072	0.284854
Il23a	94.2976	109.255	8.68198	14.5244	12.4189	48.9773	0.282131	0.246455						Stat1	3563.75	2040.95	3657.56	8501.82	5533.51	2213.28	0.327729	0.285442
Il6ra	719.389	1226.94	887.171	628.385	519.19	915.922	0.25256	0.249125						Csf1	1994.75	1593.85	1533.07	1817.59	1294.1	933.457	0.306509	0.290291
Il1rn	2624.04	4064.04	646.75	221.147	163.397	2220.83	0.267575	0.259031						Tlr2	307.75	282.642	428	325.192	254.545	254.616	0.311978	0.292548
C9	93.1226	71.41	9.38703	10.9205	29.9745	32.0175	0.310275	0.264593						Cd55	1551.75	1046.26	1645.2	3404.71	2247.81	1090.39	0.338282	0.295837
Il1b	6571.99	14674.5	2474.23	759.325	701.768	6620.4	0.289295	0.271171						Grb2	5687.75	2824.39	6399.84	4687.67	3457.2	1855.61	0.301643	0.296884
Il10	807.513	1523.39	263.909	361.698	321.397	516.868	0.329812	0.276769						Pla2g4a	607.75	314.089	548.293	450.436	399.187	204.128	0.302668	0.300789
Hspb1	5753.02	16398.9	3772.22	2623.73	2719.49	5611.79	0.330329	0.284533						Ripk1	561.75	316.824	537.079	474.643	345.996	201.695	0.302234	0.302225
Il4	59.048	7.07385	5.15675	1.16137	1.12703	4.08373	0.345011	0.288211						Ccl19	1509.75	1334.75	1437.24	3464.71	2413.91	966.304	0.359362	0.304521
Nox1	106.047	28.5192	9.38703	16.927	17.1004	1.14535	0.344199	0.293651						Il18rap	565.75	317.508	1543.26	497.797	318.934	266.781	0.353789	0.304753
Map2k6	83.7227	149.623	65.0857	203.127	171.59	81.8992	0.307959	0.301216						Mapk1	2960.75	1503.61	3690.19	2602.73	1787.75	968.737	0.312789	0.307419
Cd55	296.395	403.183	194.814	538.288	644.42	216.58	0.32571	0.301536						Ccl2	168.75	162.323	77.3152	110.489	121.101	44.1503	0.312211	0.309842
Nr3c1	1910.82	3556.92	1585.87	3893.5	3461.51	2381.45	0.308678	0.303407						Ccr2	601.75	363.995	1602.39	2412.24	2160.09	480.896	0.32239	0.311159
Il8ra	80.1978	47.4416	25.6031	36.1476	32.3152	28.027	0.355123	0.303525						Itgb2	8636.75	5269.06	9389.83	7846.13	5814.4	3676.8	0.319362	0.319209
Cfd	9703.32	4205.32	3974.57	12469.5	14513.3	3876.9	0.328653	0.313881						Csf3	17.75	2.3527	3.91608	3.13695	0.797665	3.39545	0.37339	0.325001
Cd4	23.7985	19.6888	86.2372	127.446	66.256	44.9868	0.331052	0.32997						Tlr5	64.75	26.2799	37.5574	113.646	73.5087	30.1598	0.352114	0.329689
Map3k7	1477.25	3308.4	2195.03	3280.84	2982.82	2596.94	0.363523	0.332057						Mapk3	2869.75	1364.15	2970.47	2220.69	1777.49	1260.1	0.34983	0.332543
Cltc	13456.2	27401.7	15994.2	27269.4	26002.9	19695.4	0.349686	0.333343						C9	15.75	3.03633	14.1104	10.5042	1.65422	5.2203	0.34687	0.337269
Itgb2	6103.17	13444.5	3663.65	1347.96	1110.23	8326.35	0.336585	0.333992						Crp	4.75	1.66906	9.01325	12.6092	3.52057	10.6948	0.341522	0.337825
Mafk	308.145	429.674	211.03	280.01	247.664	202.613	0.371283	0.338718						Traf2	397.75	250.512	494.263	873.528	658.609	249.749	0.368099	0.338441
Ccl5	928.537	654.22	1312.31	2229.71	1674.35	629.601	0.369209	0.341471						Ccl22	101.75	50.207	189.453	443.069	172.425	91.5962	0.374139	0.344391
Il2	28.4984	18.4273	3.74666	13.3231	7.73742	5.08137	0.375602	0.341736						Masp1	75.75	50.207	66.1015	74.7048	38.048	27.7267	0.363035	0.345257
Ptk2	1317.46	2400.13	1436.4	2337.82	2136.64	1846.71	0.380063	0.353783						Hdac4	595.75	255.981	879.609	453.593	391.721	289.288	0.385959	0.346327
Rapgef2	1281.03	1890.48	925.243	1137.73	1079.8	1035.64	0.42369	0.377216						C8a	1	0.743699	0.957929	0.926114	0.797665	0.587565	0.36477	0.362297
Il3	1.13097	1.43672	0.925973	1.16137	1.12703	8.07427	0.426121	0.378588						Gngt1	1	0.743699	0.957929	0.926114	0.797665	0.587565	0.36477	0.362297
Mef2a	272.895	586.099	432.415	592.346	495.783	487.936	0.409406	0.380926						Il3	1	0.743699	0.957929	0.926114	0.797665	0.587565	0.36477	0.362297
Cxcr4	2089.42	3536.73	1737.46	1438.06	1086.82	2718.65	0.394756	0.39421						Il15	126.75	44.0543	150.714	242.047	193.888	70.3064	0.376048	0.366317
Il13	69.6229	38.6112	13.6173	31.3425	28.8041	13.0624	0.427503	0.398669						Gnb1	11537.8	6938.5	10389.9	10346.8	7510.91	4229.73	0.373927	0.370862
Tlr4	633.615	1346.78	792.694	473.418	499.294	1016.68	0.40454	0.402621						Keap1	706.75	356.475	667.567	583.047	459.843	230.893	0.371534	0.371265
Hras1	114.272	71.41	32.6536	52.9657	58.0634	39.9986	0.443354	0.405936						Map2k4	1480.75	923.89	1636.03	1455.54	1001.08	598.903	0.375119	0.374173
Il22	7.34873	8.33534	1.63151	18.1283	11.2485	2.08847	0.427729	0.406917						Cltc	17314.8	10550.1	14431.9	14971.3	11550.6	6251.66	0.381389	0.378084
C1qb	1674.65	4491.68	11156.2	9895.15	9732.36	6182.43	0.429885	0.407674						Tlr3	237.75	154.803	153.773	357.819	296.537	119.577	0.405443	0.378314
C3ar1	538.442	898.949	1717.72	1445.26	1183.96	1522.48	0.444986	0.41261						Fasl	65.75	45.4216	98.7233	74.7048	51.1125	21.6439	0.394517	0.39451
Lta	36.7233	76.456	29.1283	48.1606	29.9745	17.053	0.42313	0.413475						Mapk14	3623.75	1900.12	3581.11	3208.96	2308.46	1519.23	0.410271	0.409185
Hdac4	425.643	641.605	352.04	437.379	335.442	396.154	0.443516	0.414798						Map2k6	94.75	47.4725	109.937	166.27	136.031	54.4911	0.426809	0.41417
Mbl2	117.797	43.6571	7.27189	44.5567	28.8041	1.14535	0.443841	0.419147						Il5	2.75	0.743699	4.93552	3.13695	0.797665	0.587565	0.42942	0.422907
Pik3c2g	74.3228	46.1801	19.9627	111.829	97.8561	19.0483	0.435002	0.421327						Maff	68.75	59.7779	69.1598	72.5999	60.4442	30.1598	0.460837	0.426028
Pgk1	10851.3	13679.1	3897.72	6585.59	6213.05	7736.75	0.461691	0.421746						Rac1	6958.75	3963.32	7007.42	6213.75	5080.92	2952.34	0.426671	0.426547
Mef2d	366.894	776.585	397.163	428.97	383.427	378.197	0.469917	0.429184						Pgk1	3221.75	1618.46	3438.39	3025.83	2085.43	1099.52	0.437115	0.43707
Tradd	153.047	282.079	122.9	215.14	204.36	275.44	0.461341	0.442438						Ccl4	46.75	36.5344	34.4991	85.2295	60.4442	19.819	0.493772	0.459234
Elk1	56.6981	70.1485	67.2009	89.0045	75.619	55.9607	0.464838	0.444079						Masp2	3.75	0.743699	1.87722	6.29436	2.5874	1.57061	0.472681	0.463945
Tlr2	1565.38	2603.23	509.265	468.613	402.153	1858.69	0.448212	0.445726						Il11	71.75	25.5962	63.0432	54.7079	43.6471	19.819	0.470511	0.466524
C4a	1167.06	1088.17	725.715	1432.05	1643.92	703.426	0.463599	0.446512						Ifng	26.75	10.5563	24.3047	24.1863	15.6518	2.78717	0.475208	0.473433
Mef2b	6.17374	22.2118	0.926467	6.11534	5.39668	1.14535	0.47995	0.446816						Map3k5	1540.75	815.193	2139.63	1552.37	1148.53	731.508	0.483396	0.475299
Cd40	256.445	447.335	221.606	396.535	322.568	391.166	0.478644	0.452309						Elk1	91.75	52.9416	136.442	89.4394	80.0409	47.8	0.491008	0.477956
Pla2g4a	557.241	967.07	414.084	410.951	429.072	651.549	0.478231	0.461092						Il8rb	2415.75	1863.2	5522.11	2256.47	1850.27	3008.3	0.519328	0.493067
Myc	2306.79	2431.66	750.391	1098.09	989.68	1915.55	0.47811	0.465673						Daxx	507.75	267.602	434.117	455.698	341.33	173.714	0.504363	0.503602
Tlr7	211.796	617.636	440.876	215.14	194.997	493.922	0.468497	0.466904						C8b	41.75	27.6471	93.6262	37.8684	38.9812	42.3254	0.542225	0.507491
Ccl7	357.494	774.062	140.526	97.4135	95.5154	524.849	0.477372	0.474639						Mbl2	19.75	13.2908	7.99382	5.24189	14.7187	11.9114	0.528003	0.526739
Masp1	71.9729	76.456	196.93	99.8161	79.1301	67.9323	0.509327	0.477912						C2	2072.75	1117.36	1290.44	1611.31	1284.77	838.565	0.540323	0.537892
Gngt1	1.47381	2.02787	0.925973	6.11534	1.12703	1.14535	0.511628	0.478383						Raf1	2034.75	1242.46	2257.88	2238.58	1437.81	863.505	0.548436	0.546288
Ccl22	98.9975	92.8554	43.9343	122.641	123.604	54.9631	0.491376	0.488706						Cxcr4	9041.75	5874.08	11280.9	10919.3	6511.48	3617.19	0.553885	0.551017
Gapdh	32857.6	49361.7	15740.4	24803.2	23499.5	27451	0.526061	0.491086						Prkcb1	1975.75	1125.56	2692.16	3755.19	2430.71	1243.68	0.564521	0.558292
Rac1	4700.24	9281.57	4781.85	8060.78	7367.04	6819.92	0.526261	0.496838						Ccr3	699.75	200.606	766.452	867.213	819.115	407.294	0.571894	0.570652
Raf1	1104.78	2866.88	1577.41	2299.38	2211.55	2214.84	0.534127	0.498333						Tgfbr1	1484.75	830.916	1646.22	1543.95	1162.52	555.106	0.573676	0.573035
Ddit3	910.912	837.136	348.515	977.961	763.798	772.262	0.523717	0.504208						Atf2	2259.75	1137.87	2617.74	2404.87	1596.45	907.909	0.584762	0.584735
Ccl2	5120.88	21825.9	2185.87	1734.77	1907.25	10664.8	0.521353	0.507037						Ccr7	1830.75	905.432	1356.7	3212.11	1664.57	615.934	0.608201	0.591032
C1qa	841.588	1966.17	5953.64	4725.99	4871.81	2835.37	0.525342	0.507584						Nfatc3	1282.75	730.422	1257.82	1395.55	839.645	501.578	0.607557	0.604039
Rps6ka5	163.622	192.513	94.6977	229.556	213.723	109.833	0.514563	0.512197						Ptk2	1163.75	800.836	885.725	1139.8	850.843	501.578	0.614049	0.607727
Ccl17	87.2477	126.916	141.936	113.03	131.797	43.9891	0.520743	0.513096						Cxcl9	766.75	425.522	1365.88	1837.59	1197.05	364.106	0.614921	0.610224
Csf1	3572.25	7024.76	2046.27	2036.3	1735.21	5009.22	0.519202	0.515189						Il6ra	2411.75	1103.69	3720.77	2469.07	2095.7	1303.9	0.623664	0.612045
Mapk8	1178.81	1957.34	979.532	1286.69	1110.23	1070.56	0.547044	0.518599						Max	1010.75	557.463	1306.75	1073.5	873.239	486.371	0.625442	0.624037
Cxcl9	357.494	265.68	1243.92	580.333	437.264	150.736	0.544767	0.52691						Mapkapk5	1855.75	1030.54	2104.97	1977.57	1501.27	789.295	0.637906	0.63781
Tnf	446.793	1016.27	195.519	92.6084	84.982	791.217	0.532929	0.532883						Hras1	61.75	20.8108	74.2569	73.6523	31.5158	15.5611	0.638315	0.638187
Tgfb1	4559.24	7414.56	3288.56	3475.45	2866.96	5850.22	0.541049	0.538248						Ccl5	2700.75	1546	3974.61	5802.24	3435.74	1221.78	0.65199	0.644344
Nfkb1	3688.58	5174.15	1753.67	2471.17	2227.93	3760.18	0.561292	0.548461						Map3k7	2807.75	1662.9	2974.54	3023.72	2286.07	1121.42	0.652035	0.650048
Cd40lg	84.8977	25.9962	17.1425	39.7515	25.293	20.0459	0.57518	0.551844						Map2k1	2643.75	1440.72	2975.56	3950.95	2872.1	1477.26	0.657672	0.653791
Map2k1	5333.55	9863.12	2779.52	4349.99	4011.58	5640.72	0.591647	0.567676						Pik3c2g	17.75	7.82176	14.1104	12.6092	10.986	11.9114	0.680261	0.660345
C6	73.1479	55.0106	195.519	185.108	185.634	57.956	0.598229	0.598187						Ly96	931.75	589.594	732.811	853.531	715.533	481.504	0.668671	0.668487
Tubb5	2017.75	4130.89	2431.93	1993.05	1627.53	3523.74	0.611362	0.611047						Pdgfa	421.75	296.999	309.746	416.757	276.941	243.666	0.671967	0.670163
Tlr1	285.82	514.194	261.089	430.171	283.945	514.873	0.623333	0.622509						Il13	26.75	12.6072	27.363	16.819	25.9168	16.1694	0.67787	0.674305
Jun	2087.07	3672.97	1339.81	1848.9	1400.48	2702.69	0.658835	0.652214						Hprt1	998.75	530.801	738.927	908.26	735.129	328.826	0.67614	0.674934
Prkcb1	561.941	970.855	384.472	439.782	328.419	820.149	0.657231	0.656679						Tlr7	712.75	326.395	1092.67	776.701	619.416	410.335	0.689586	0.681299
Il22ra2	1.13097	8.33534	7.97694	27.7386	1.12703	1.14535	0.687764	0.67156						Mknk1	1534.75	845.956	1443.36	1477.65	1100	878.104	0.682501	0.681573
Ccr7	150.697	126.916	46.0495	153.874	67.4264	40.9962	0.683037	0.682921						Tnf	113.75	52.9416	168.045	216.788	132.299	52.0579	0.724401	0.722244
Hprt1	1179.98	1847.59	1001.39	1631.46	1403.99	1341.91	0.704072	0.691532						Myc	1767.75	1106.42	2012.2	2333.3	1990.25	1080.66	0.729046	0.727298
Il5	9.6987	5.81235	5.15675	8.51793	5.39668	9.07191	0.694071	0.693151						Plcb1	215.75	143.181	179.259	247.31	209.752	125.66	0.743473	0.739368
Grb2	1573.6	3517.81	2149.2	2226.1	2037.16	2246.77	0.71464	0.696362						Map3k1	1200.75	815.193	2218.12	2313.3	1631.91	909.126	0.740626	0.740609
Pdgfa	2276.24	3414.37	1112.08	1504.13	1371.22	2943.12	0.715399	0.714004						Ccl3	113.75	113.785	102.801	150.483	108.036	38.6758	0.767561	0.753125
Cdc42	15676.9	34153.2	17395.8	24535.3	22752.8	27041	0.729419	0.714291						Mef2a	466.75	244.359	508.535	526.214	383.323	190.746	0.770412	0.769991
C3	34124.2	47837.8	23923.2	19487.5	13750.3	55284	0.720142	0.714341						Creb1	150.75	83.7051	159.889	223.103	148.163	66.6567	0.794678	0.790565
Myd88	752.289	1481.76	638.994	1000.79	851.576	1381.82	0.719734	0.715547						Nfkb1	3339.75	1837.91	2932.75	3764.66	2342.06	1309.37	0.799242	0.796855
Mapkapk2	4480.51	10572.1	3916.05	5168.07	4766.47	6522.63	0.73611	0.722431						Cxcl5	234.75	125.407	180.278	255.729	248.012	81.8637	0.830894	0.827936
Rock2	793.413	1506.99	1017.6	1081.27	942.865	1055.59	0.744796	0.730448						Limk1	297.75	143.865	293.435	370.448	290.005	131.134	0.839426	0.83841
Rhoa	7249.95	14981	9039.63	12007	10712	11159.6	0.747085	0.732042						Cd4	1098.75	540.372	736.888	1516.59	763.125	337.95	0.846911	0.843076
Il18	62.573	176.114	101.043	135.855	120.093	120.807	0.748128	0.732995						Il10rb	2191.75	1498.14	2239.53	2608	1767.22	1269.84	0.84814	0.84619
Max	554.891	853.536	438.056	616.372	543.768	551.785	0.753621	0.739495						Rps6ka5	377.75	171.21	567.662	613.569	437.447	166.415	0.855814	0.855669
Cfb	5473.38	12537.5	4270.69	9042.23	7685.38	8038.03	0.77988	0.766961						Shc1	1655.75	883.556	1597.29	1643.94	1521.8	757.664	0.857977	0.857869
Cxcl1	2460.72	5195.59	1190.34	2323.41	1738.72	3604.55	0.7837	0.777939						Il1rn	42.75	50.207	125.229	85.2295	79.1077	37.4592	0.867877	0.865744
Tgfbr1	2385.52	5886.89	4140.96	3435.8	2861.11	5038.15	0.78228	0.77989						Il23a	1	0.743699	3.91608	5.24189	0.797665	0.587565	0.869661	0.868494
Masp2	46.1232	13.3813	3.74666	25.336	24.1226	1.14535	0.795912	0.793235						Nr3c1	2906.75	1656.75	3233.48	3529.96	2499.76	1382.98	0.878659	0.878192
Ccl19	257.62	583.576	680.592	552.703	453.649	619.624	0.818487	0.811988						Tgfb2	29.75	15.3417	43.674	47.3406	23.1172	11.9114	0.880605	0.880177
Ripk2	254.095	470.042	210.325	318.451	279.264	403.138	0.819204	0.814265						Cdc42	22213.8	13812.4	23727.1	29416.5	21029.8	11183	0.924459	0.92335
Tgfb2	164.797	364.076	211.03	234.361	258.197	291.402	0.833396	0.825631						Gnas	7301.75	3702.86	8085.98	8888.07	7549.17	3314.88	0.923626	0.923409
Ccl8	405.668	352.723	1111.38	550.301	837.531	308.362	0.852564	0.850801						Nos2	12.75	16.0254	14.1104	0.926114	10.0528	34.4178	0.941043	0.937575
Hspb2	197.696	306.048	226.542	267.997	350.657	150.736	0.856477	0.854016						Hmgn1	6409.75	3593.48	4739.18	7091.51	4901.75	2387.86	0.943868	0.943117
Gnb1	10626.9	19827.7	10007.7	14252.2	13053.9	14837.9	0.877006	0.870171						Ripk2	397.75	214.963	436.156	528.319	376.79	165.806	0.956489	0.95605
Il1r1	1136.51	1875.35	1179.06	1334.74	1241.31	1492.55	0.883543	0.878595						Hc	31.75	5.08723	17.1687	23.1339	20.3177	11.9114	0.9608	0.959699
Tgfb3	129.547	154.669	175.778	137.056	155.204	173.682	0.913254	0.912972						Mef2c	1219.75	718.117	1503.5	2043.87	1022.55	452.307	0.963584	0.962763
Mapk1	1273.98	2325.7	1463.9	1824.87	1488.26	1639.21	0.921262	0.917907						Bcl6	85.75	74.1342	134.403	125.223	95.9049	76.3892	0.96548	0.965341
Ccl24	101.347	171.068	71.4312	45.758	131.797	153.729	0.929187	0.929136						Cxcl1	52.75	24.9126	12.0715	45.2357	34.3153	11.9114	0.972206	0.972138
Hc	15.5736	37.3497	1.63151	25.336	17.1004	15.0577	0.935181	0.932436						Csf2	14.75	12.6072	24.3047	21.0289	21.2509	8.86998	0.976519	0.976495
Map2k4	1255.18	2580.52	1262.26	1691.53	1576.04	1727	0.944934	0.941719						Ddit3	530.75	255.981	773.588	711.448	554.094	305.103	0.986504	0.98646
Tollip	2201.04	3225.14	1506.91	2568.47	2490.1	1987.38	0.948773	0.946944						Tradd	252.75	111.05	260.813	296.776	220.95	110.453	0.987756	0.987748
Mapk3	4298.39	5894.46	2747.08	4468.91	3837.2	4624.13	0.997534	0.99742						Tubb5	5644.75	2428.57	6685.28	7055.73	5549.38	2219.97	0.991346	0.991339

## Sheet: RCC Collection
			nCounter RCC Collector Worksheet						© 2009 NanoString Technologies	v1.5.1
File Attributes
File name		20100707_dn_01_01	20100707_dn_02_02	20100707_dn_03_03	20100707_dn_04_04	20100707_dn_05_05	20100707_dn_06_06	20100707_dn_07_07	20100707_dn_08_08	20100707_dn_09_09	20100707_dn_10_10	20100707_dn_11_11	20100707_dn_12_12
ID		1	2	3	4	5	6	7	8	9	10	11	12
Owner
Date		2010-07-07	2010-07-07	2010-07-07	2010-07-07	2010-07-07	2010-07-07	2010-07-07	2010-07-07	2010-07-07	2010-07-07	2010-07-07	2010-07-07
File Version		1.6	1.6	1.6	1.6	1.6	1.6	1.6	1.6	1.6	1.6	1.6	1.6
GeneRLF		NS_Infl_m_C553	NS_Infl_m_C553	NS_Infl_m_C553	NS_Infl_m_C553	NS_Infl_m_C553	NS_Infl_m_C553	NS_Infl_m_C553	NS_Infl_m_C553	NS_Infl_m_C553	NS_Infl_m_C553	NS_Infl_m_C553	NS_Infl_m_C553
Comments
Lane Attributes
Lane ID		1	2	3	4	5	6	7	8	9	10	11	12
FOV Count		600	600	600	600	600	600	600	600	600	600	600	600
FOV Counted		559	542	532	555	555	522	530	524	552	568	571	541
Scanner ID		DA29	DA29	DA29	DA29	DA29	DA29	DA29	DA29	DA29	DA29	DA29	DA29
StagePosition		1	1	1	1	1	1	1	1	1	1	1	1
Binding Density		0.4	0.63	0.51	0.4	0.39	0.55	0.46	0.41	0.42	0.39	0.33	0.33
Messages
Reporter Counts
Code Class	Name
Positive	POS_A(128)	14650	12275	10723	14534	14542	12289	14100	12936	15081	16086	16569	14545
Positive	POS_B(32)	5792	5112	4326	5918	5983	4885	5655	5185	6095	6343	6638	5946
Positive	POS_C(8)	1381	1105	978	1297	1303	1141	1244	1196	1251	1444	1436	1290
Positive	POS_D(2)	471	366	315	438	442	392	454	405	425	496	478	438
Positive	POS_E(0.5)	64	43	48	68	61	49	67	53	57	78	63	55
Positive	POS_F(0.125)	37	26	23	42	54	20	36	40	31	50	34	42
average		3732.5	3154.5	2735.5	3716.17	3730.83	3129.33	3592.67	3302.5	3823.33	4082.83	4203	3719.33
Nom factor		1.03892	0.878039	0.761412	1.03438	1.03846	0.871034	1	0.919234	1.0642	1.13644	1.16988	1.03526
Negative	NEG_A(0)	7	6	6	9	6	4	8	7	7	5	7	4
Negative	NEG_B(0)	12	10	10	14	5	8	12	13	16	7	11	15
Negative	NEG_C(0)	6	4	9	8	6	13	8	7	12	6	8	6
Negative	NEG_D(0)	19	24	11	17	18	20	21	17	21	19	17	22
Negative	NEG_E(0)	13	10	6	8	15	9	12	14	15	16	8	6
Negative	NEG_F(0)	7	5	3	9	8	5	3	4	4	8	6	3
Negative	NEG_G(0)	4	6	6	7	10	7	14	9	7	11	8	13
Negative	NEG_H(0)	13	8	8	10	10	10	12	14	13	10	12	15
average		10.125	9.125	7.375	10.25	9.75	9.5	11.25	10.625	11.875	10.25	9.625	10.5	normalize code counts
																												substracted back ground														background subtracted
															CD47-/-	CD47-/-	CD47-/-	WT	WT	WT	CD47-/-	CD47-/-	CD47-/-	WT	WT	WT		CD47-/-	CD47-/-	CD47-/-	WT	WT	WT	CD47-/-	CD47-/-	CD47-/-	WT	WT	WT			CD47-/-	CD47-/-	CD47-/-	WT	WT	WT	CD47-/-	CD47-/-
															Kidney	Kidney	Kidney	Kidney	Kidney	Kidney	spleen	spleen	spleen	spleen	spleen	spleen		Kidney	Kidney	Kidney	Kidney	Kidney	Kidney	spleen	spleen	spleen	spleen	spleen	spleen			Kidney	Kidney	Kidney	Kidney	Kidney	Kidney	spleen	spleen
Endogenous	Atf2	962	1958	2811	3187	2801	2474	2271	1676	2579	2294	1719	1502		999.443	1719.2	2140.33	3296.55	2908.72	2154.94	2271	1540.64	2744.58	2606.98	2011.03	1554.96		989.318	1710.07	2132.95	3286.3	2898.97	2145.44	2259.75	1530.01	2732.71	2596.73	2001.4	1545.21		Atf2	989.318	1710.07	2132.95	3286.3	2898.97	2145.44	2259.75	1530.01
Endogenous	Bcl6	80	142	142	116	157	185	97	120	143	128	111	135		83.1138	124.681	108.121	119.988	163.038	161.141	97	110.308	152.181	145.464	129.857	139.76		72.9888	115.556	100.746	109.738	153.288	151.641	85.75	99.683	140.306	135.214	120.232	130.01		Bcl6	72.9888	115.556	100.746	109.738	153.288	151.641	85.75	99.683
Endogenous	C1qa	726	1569	8454	3944	4172	2853	25356	21152	15653	9713	8918	11470		754.257	1377.64	6436.98	4079.58	4332.45	2485.06	25356	19443.6	16658	11038.2	10433	11874.4		744.132	1368.52	6429.6	4069.33	4322.7	2475.56	25344.8	19433	16646.1	11027.9	10423.4	11864.6		C1qa	744.132	1368.52	6429.6	4069.33	4322.7	2475.56	25344.8	19433
Endogenous	C1qb	1435	3571	15833	8247	8325	6208	46576	39825	27672	17085	15836	20865		1490.85	3135.48	12055.4	8530.5	8645.16	5407.38	46576	36608.5	29448.7	19416	18526.3	21600.6		1480.73	3126.35	12048.1	8520.25	8635.41	5397.88	46564.8	36597.9	29436.8	19405.7	18516.6	21590.9		C1qb	1480.73	3126.35	12048.1	8520.25	8635.41	5397.88	46564.8	36597.9
Endogenous	C1r	1544	1715	3782	3085	2876	2308	4383	4050	2969	2448	1984	2559		1604.1	1505.84	2879.66	3191.05	2986.61	2010.35	4383	3722.9	3159.62	2781.99	2321.05	2649.22		1593.97	1496.71	2872.29	3180.8	2976.86	2000.85	4371.75	3712.27	3147.75	2771.74	2311.42	2639.47		C1r	1593.97	1496.71	2872.29	3180.8	2976.86	2000.85	4371.75	3712.27
Endogenous	C1s	1270	1619	4156	2948	2901	2467	4237	4015	3357	3003	2327	2629		1319.43	1421.54	3164.43	3049.34	3012.57	2148.84	4237	3690.72	3572.54	3412.72	2722.32	2721.69		1309.31	1412.42	3157.05	3039.09	3002.82	2139.34	4225.75	3680.1	3560.66	3402.47	2712.69	2711.94		C1s	1309.31	1412.42	3157.05	3039.09	3002.82	2139.34	4225.75	3680.1
Endogenous	C2	1148	1616	3973	4256	3516	2533	2084	1646	1277	1540	1385	1388		1192.68	1418.91	3025.09	4402.3	3651.22	2206.33	2084	1513.06	1358.99	1750.11	1620.29	1436.94		1182.56	1409.79	3017.72	4392.05	3641.47	2196.83	2072.75	1502.43	1347.11	1739.86	1610.66	1427.19		C2	1182.56	1409.79	3017.72	4392.05	3641.47	2196.83	2072.75	1502.43
Endogenous	C3	29052	37932	33941	16232	11758	55426	18089	15415	17093	9988	8785	12625		30182.8	33305.8	25843.1	16790	12210.2	48277.9	18089	14170	18190.5	11350.7	10277.4	13070.1		30172.6	33296.6	25835.7	16779.7	12200.4	48268.4	18077.8	14159.4	18178.6	11340.5	10267.8	13060.4		C3	30172.6	33296.6	25835.7	16779.7	12200.4	48268.4	18077.8	14159.4
Endogenous	C3ar1	468	723	2446	1213	1021	1537	173	135	115	101	102	82		486.215	634.822	1862.41	1254.7	1060.27	1338.78	173	124.097	122.384	114.78	119.328	84.8911		476.09	625.697	1855.04	1244.45	1050.52	1329.28	161.75	113.472	110.509	104.53	109.703	75.1411		C3ar1	476.09	625.697	1855.04	1244.45	1050.52	1329.28	161.75	113.472
Endogenous	C4a	1003	873	1039	1202	1414	716	5911	4828	4242	2483	2107	3296		1042.04	766.528	791.107	1243.32	1468.38	623.66	5911	4438.06	4514.36	2821.77	2464.94	3412.21		1031.91	757.403	783.732	1233.07	1458.63	614.16	5899.75	4427.43	4502.48	2811.52	2455.32	3402.46		C4a	1031.91	757.403	783.732	1233.07	1458.63	614.16	5899.75	4427.43
Endogenous	C6	72	54	287	164	168	69	5028	3355	4399	2385	2425	4367		74.8024	47.4141	218.525	169.638	174.461	60.1013	5028	3084.03	4681.44	2710.4	2836.97	4520.97		64.6774	38.2891	211.15	159.388	164.711	50.6013	5016.75	3073.4	4669.56	2700.15	2827.34	4511.22		C6	64.6774	38.2891	211.15	159.388	164.711	50.6013	5016.75	3073.4
Endogenous	C7	328	435	1194	2272	2466	579	580	678	348	64	75	337		340.766	381.947	909.126	2350.1	2560.84	504.328	580	623.24	370.343	72.7319	87.7412	348.882		330.641	372.822	901.751	2339.85	2551.09	494.828	568.75	612.615	358.468	62.4819	78.1162	339.132		C7	330.641	372.822	901.751	2339.85	2551.09	494.828	568.75	612.615
Endogenous	C8a	10	18	17	426	550	8	12	7	9	9	8	4		10.3892	15.8047	12.944	440.644	571.152	6.96827	12	6.43464	9.57784	10.2279	9.35906	4.14103		0.264219	6.67969	5.56901	430.394	561.402	-2.53173	0.75	-4.19036	-2.29716	-0.022082	-0.265935	-5.60897		C8a	1	6.67969	5.56901	430.394	561.402	1	1	1
Endogenous	C8b	116	80	27	14	25	37	53	52	103	45	50	79		120.515	70.2431	20.5581	14.4813	25.9614	32.2282	53	47.8001	109.613	51.1396	58.4942	81.7853		110.39	61.1181	13.1831	4.23126	16.2114	22.7282	41.75	37.1751	97.7381	40.8896	48.8692	72.0353		C8b	110.39	61.1181	13.1831	4.23126	16.2114	22.7282	41.75	37.1751
Endogenous	C9	89	67	23	19	35	43	27	16	25	19	10	18		92.464	58.8286	17.5125	19.6531	36.346	37.4544	27	14.7077	26.6051	21.5923	11.6988	18.6346		82.339	49.7036	10.1375	9.40314	26.596	27.9544	15.75	4.08274	14.7301	11.3423	2.07383	8.88463		C9	82.339	49.7036	10.1375	9.40314	26.596	27.9544	15.75	4.08274
Endogenous	Ccl11	1491	3004	745	305	482	897	119	198	65	82	77	107		1549.03	2637.63	567.252	315.485	500.537	781.317	119	182.008	69.1733	93.1877	90.081	110.772		1538.91	2628.5	559.877	305.235	490.787	771.817	107.75	171.383	57.2983	82.9377	80.456	101.022		Ccl11	1538.91	2628.5	559.877	305.235	490.787	771.817	107.75	171.383
Endogenous	Ccl17	84	111	211	104	122	55	122	76	163	86	51	52		87.2694	97.4623	160.658	107.575	126.692	47.9068	122	69.8618	173.465	97.7334	59.664	53.8334		77.1444	88.3373	153.283	97.3251	116.942	38.4068	110.75	59.2368	161.59	87.4834	50.039	44.0834		Ccl17	77.1444	88.3373	153.283	97.3251	116.942	38.4068	110.75	59.2368
Endogenous	Ccl19	229	473	975	470	397	632	1521	1964	1421	3301	2595	1598		237.913	415.312	742.377	486.157	412.268	550.493	1521	1805.37	1512.24	3751.37	3035.85	1654.34		227.788	406.187	735.002	475.907	402.518	540.993	1509.75	1794.75	1500.36	3741.12	3026.22	1644.59		Ccl19	227.788	406.187	735.002	475.907	402.518	540.993	1509.75	1794.75
Endogenous	Ccl2	4368	17312	3110	1454	1639	10701	180	249	87	114	138	82		4538.01	15200.6	2367.99	1503.98	1702.03	9320.93	180	228.889	92.5858	129.554	161.444	84.8911		4527.89	15191.5	2360.62	1493.73	1692.28	9311.43	168.75	218.264	80.7108	119.304	151.819	75.1411		Ccl2	4527.89	15191.5	2360.62	1493.73	1692.28	9311.43	168.75	218.264
Endogenous	Ccl21b	395	231	707	1900	1563	775	4182	4824	3919	11742	9027	6483		410.374	202.827	538.318	1965.31	1623.11	675.051	4182	4434.38	4170.62	13344	10560.5	6711.57		400.249	193.702	530.943	1955.06	1613.36	665.551	4170.75	4423.76	4158.74	13333.8	10550.9	6701.82		Ccl21b	400.249	193.702	530.943	1955.06	1613.36	665.551	4170.75	4423.76
Endogenous	Ccl22	94	84	72	112	115	66	113	85	197	430	193	160		97.6587	73.7552	54.8217	115.85	119.423	57.4882	113	78.1349	209.648	488.667	225.787	165.641		87.5337	64.6302	47.4467	105.6	109.673	47.9882	101.75	67.5099	197.773	478.417	216.162	155.891		Ccl22	87.5337	64.6302	47.4467	105.6	109.673	47.9882	101.75	67.5099
Endogenous	Ccl24	96	146	111	48	122	165	180	217	45	343	415	156		99.7365	128.194	84.5167	49.65	126.692	143.721	180	199.474	47.8892	389.797	485.501	161.5		89.6115	119.069	77.1417	39.4	116.942	134.221	168.75	188.849	36.0142	379.547	475.876	151.75		Ccl24	89.6115	119.069	77.1417	39.4	116.942	134.221	168.75	188.849
Endogenous	Ccl3	13629	16398	3849	227	218	8884	125	178	112	152	124	73		14159.5	14398.1	2930.68	234.803	226.384	7738.26	125	163.624	119.191	172.738	145.066	75.5738		14149.3	14389	2923.3	224.553	216.634	7728.76	113.75	152.999	107.316	162.488	135.441	65.8238		Ccl3	14149.3	14389	2923.3	224.553	216.634	7728.76	113.75	152.999
Endogenous	Ccl4	5551	5086	515	62	83	3058	58	65	45	90	73	42		5767.06	4465.7	392.127	64.1313	86.192	2663.62	58	59.7502	47.8892	102.279	85.4015	43.4808		5756.93	4456.58	384.752	53.8813	76.442	2654.12	46.75	49.1252	36.0142	92.0292	75.7765	33.7308		Ccl4	5756.93	4456.58	384.752	53.8813	76.442	2654.12	46.75	49.1252
Endogenous	Ccl5	800	529	1871	1866	1440	642	2712	2273	3910	5522	3690	2018		831.138	464.482	1424.6	1930.14	1495.38	559.204	2712	2089.42	4161.04	6275.4	4316.87	2089.15		821.013	455.357	1417.23	1919.89	1485.63	549.704	2700.75	2078.79	4149.17	6265.15	4307.24	2079.4		Ccl5	821.013	455.357	1417.23	1919.89	1485.63	549.704	2700.75	2078.79
Endogenous	Ccl7	314	624	209	91	91	537	37	38	21	20	19	14		326.221	547.896	159.135	94.1282	94.4997	467.745	37	34.9309	22.3483	22.7287	22.2278	14.4936		316.096	538.771	151.76	83.8782	84.7497	458.245	25.75	24.3059	10.4733	12.4787	12.6028	4.7436		Ccl7	316.096	538.771	151.76	83.8782	84.7497	458.245	25.75	24.3059
Endogenous	Ccl8	355	290	1586	468	725	320	313	388	141	77	86	81		368.817	254.631	1207.6	484.088	752.882	278.731	313	356.663	150.053	87.5055	100.61	83.8558		358.692	245.506	1200.22	473.838	743.132	269.231	301.75	346.038	138.178	77.2555	90.9849	74.1058		Ccl8	358.692	245.506	1200.22	473.838	743.132	269.231	301.75	346.038
Endogenous	Ccr1	2995	5463	2240	345	327	2212	936	1039	1979	444	464	1090		3111.57	4796.72	1705.56	356.86	339.576	1926.73	936	955.084	2106.06	504.577	542.826	1128.43		3101.45	4787.6	1698.19	346.61	329.826	1917.23	924.75	944.459	2094.19	494.327	533.201	1118.68		Ccr1	3101.45	4787.6	1698.19	346.61	329.826	1917.23	924.75	944.459
Endogenous	Ccr2	186	341	517	2853	2385	1111	613	544	1583	2301	2323	800		193.239	299.411	393.65	2951.07	2476.72	967.718	613	500.063	1684.64	2614.94	2717.64	828.206		183.114	290.286	386.275	2940.82	2466.97	958.218	601.75	489.438	1672.76	2604.69	2708.01	818.456		Ccr2	183.114	290.286	386.275	2940.82	2466.97	958.218	601.75	489.438
Endogenous	Ccr3	61	34	14	15	12	11	711	305	763	833	886	679		63.3742	29.8533	10.6598	15.5156	12.4615	9.58137	711	280.366	811.988	946.651	1036.52	702.94		53.2492	20.7283	3.28477	5.26563	2.7115	0.0813695	699.75	269.741	800.113	936.401	1026.89	693.19		Ccr3	53.2492	20.7283	3.28477	5.26563	2.7115	1	699.75	269.741
Endogenous	Ccr4	20	22	23	30	31	25	50	51	70	281	124	96		20.7784	19.3168	17.5125	31.0313	32.1922	21.7758	50	46.8809	74.4943	319.338	145.066	99.3847		10.6534	10.1918	10.1375	20.7813	22.4422	12.2758	38.75	36.2559	62.6193	309.088	135.441	89.6347		Ccr4	10.6534	10.1918	10.1375	20.7813	22.4422	12.2758	38.75	36.2559
Endogenous	Ccr7	138	111	75	138	67	52	1842	1336	1342	3061	1792	1022		143.371	97.4623	57.1059	142.744	69.5767	45.2937	1842	1228.1	1428.16	3478.63	2096.43	1058.03		133.246	88.3373	49.7309	132.494	59.8267	35.7937	1830.75	1217.47	1416.29	3468.38	2086.81	1048.28		Ccr7	133.246	88.3373	49.7309	132.494	59.8267	35.7937	1830.75	1217.47
Endogenous	Cd4	30	26	132	116	66	56	1110	802	734	1450	826	565		31.1677	22.829	100.506	119.988	68.5382	48.7779	1110	737.225	781.126	1647.83	966.323	584.92		21.0427	13.704	93.1314	109.738	58.7882	39.2779	1098.75	726.6	769.251	1637.58	956.698	575.17		Cd4	21.0427	13.704	93.1314	109.738	58.7882	39.2779	1098.75	726.6
Endogenous	Cd40	228	365	324	340	285	403	135	154	289	1265	933	463		236.874	320.484	246.698	351.688	295.961	351.027	135	141.562	307.555	1437.59	1091.5	479.324		226.749	311.359	239.323	341.438	286.211	341.527	123.75	130.937	295.68	1427.34	1081.88	469.574		Cd40	226.749	311.359	239.323	341.438	286.211	341.527	123.75	130.937
Endogenous	Cd40lg	82	31	34	43	31	31	88	70	84	224	146	93		85.1916	27.2192	25.888	44.4781	32.1922	27.002	88	64.3464	89.3932	254.562	170.803	96.2789		75.0666	18.0942	18.513	34.2281	22.4422	17.502	76.75	53.7214	77.5182	244.312	161.178	86.5289		Cd40lg	75.0666	18.0942	18.513	34.2281	22.4422	17.502	76.75	53.7214
Endogenous	Cd55	262	330	286	458	560	228	1563	1542	1625	3244	2417	1802		272.198	289.753	217.764	473.744	581.536	198.596	1563	1417.46	1729.33	3686.6	2827.61	1865.53		262.073	280.628	210.389	463.494	571.786	189.096	1551.75	1406.83	1717.46	3676.35	2817.98	1855.78		Cd55	262.073	280.628	210.389	463.494	571.786	189.096	1551.75	1406.83
Endogenous	Cdc42	13352	27084	24683	20434	19450	27116	22225	20216	23286	27959	22544	18394		13871.7	23780.8	18793.9	21136.4	20198	23618.9	22225	18583.2	24781.1	31773.6	26373.8	19042.5		13861.6	23771.7	18786.6	21126.2	20188.3	23609.4	22213.8	18572.6	24769.2	31763.3	26364.2	19032.8		Cdc42	13861.6	23771.7	18786.6	21126.2	20188.3	23609.4	22213.8	18572.6
Endogenous	Cebpb	29808	40783	14526	5191	5018	24066	8054	9015	7760	3795	3861	6225		30968.2	35809	11060.3	5369.44	5210.98	20962.3	8054	8286.89	8258.23	4312.77	4516.92	6444.47		30958.1	35799.9	11052.9	5359.19	5201.23	20952.8	8042.75	8276.27	8246.35	4302.52	4507.29	6434.72		Cebpb	30958.1	35799.9	11052.9	5359.19	5201.23	20952.8	8042.75	8276.27
Endogenous	Cfb	4668	9949	6067	7537	6576	8068	6637	5472	2065	2257	1798	2285		4849.69	8735.61	4619.49	7796.09	6828.9	7027.5	6637	5030.05	2197.58	2564.93	2103.45	2365.56		4839.56	8726.48	4612.11	7785.84	6819.15	7018	6625.75	5019.42	2185.71	2554.68	2093.82	2355.81		Cfb	4839.56	8726.48	4612.11	7785.84	6819.15	7018	6625.75	5019.42
Endogenous	Cfd	8268	3344	5647	10390	12410	3897	26	169	101	154	278	244		8589.81	2936.16	4299.69	10747.2	12887.3	3394.42	26	155.35	107.485	175.011	325.228	252.603		8579.68	2927.04	4292.32	10736.9	12877.5	3384.92	14.75	144.725	95.6097	164.761	315.603	242.853		Cfd	8579.68	2927.04	4292.32	10736.9	12877.5	3384.92	14.75	144.725
Endogenous	Cfl1	203	306	292	74	71	126	578	473	555	285	188	149		210.901	268.68	222.332	76.5438	73.7305	109.75	578	434.798	590.634	323.884	219.938	154.253		200.776	259.555	214.957	66.2938	63.9805	100.25	566.75	424.173	578.759	313.634	210.313	144.503		Cfl1	200.776	259.555	214.957	66.2938	63.9805	100.25	566.75	424.173
Endogenous	Cltc	11462	21732	22695	22710	22227	19753	17326	15444	14168	14234	12386	10287		11908.1	19081.5	17280.2	23490.7	23081.8	17205.5	17326	14196.6	15077.7	16176	14490.2	10649.7		11898	19072.4	17272.9	23480.4	23072.1	17196	17314.8	14186	15065.8	16165.8	14480.5	10639.9	HK	Cltc	11898	19072.4	17272.9	23480.4	23072.1	17196	17314.8	14186
Endogenous	Creb1	75	80	87	115	109	104	162	134	168	221	167	119		77.9191	70.2431	66.2429	118.953	113.192	90.5875	162	123.177	178.786	251.152	195.37	123.196		67.7941	61.1181	58.8679	108.703	103.442	81.0875	150.75	112.552	166.911	240.902	185.745	113.446		Creb1	67.7941	61.1181	58.8679	108.703	103.442	81.0875	150.75	112.552
Endogenous	Crp	83	41	27	7	5	26	16	14	20	21	12	27		86.2305	35.9996	20.5581	7.24063	5.19229	22.6469	16	12.8693	21.2841	23.8651	14.0386	27.9519		76.1055	26.8746	13.1831	-3.00937	-4.55771	13.1469	4.75	2.24427	9.4091	13.6151	4.4136	18.2019		Crp	76.1055	26.8746	13.1831	1	1	13.1469	4.75	2.24427
Endogenous	Csf1	3050	5579	2912	1705	1492	5032	2006	2343	1515	1736	1395	1544		3168.71	4898.58	2217.23	1763.61	1549.38	4383.04	2006	2153.76	1612.27	1972.85	1631.99	1598.44		3158.59	4889.45	2209.86	1753.36	1539.63	4373.54	1994.75	2143.14	1600.4	1962.6	1622.36	1588.69		Csf1	3158.59	4889.45	2209.86	1753.36	1539.63	4373.54	1994.75	2143.14
Endogenous	Csf2	69	81	159	22	28	48	26	30	35	29	31	24		71.6856	71.1211	121.065	22.7563	29.0768	41.8096	26	27.577	37.2472	32.9566	36.2664	24.8462		61.5606	61.9961	113.69	12.5063	19.3268	32.3096	14.75	16.952	25.3722	22.7066	26.6414	15.0962		Csf2	61.5606	61.9961	113.69	12.5063	19.3268	32.3096	14.75	16.952
Endogenous	Csf3	732	499	527	43	37	153	29	15	15	12	3	15		760.491	438.141	401.264	44.4781	38.4229	133.268	29	13.7885	15.9631	13.6372	3.50965	15.5289		750.366	429.016	393.889	34.2281	28.6729	123.768	17.75	3.1635	4.08807	3.38722	-6.11535	5.77886		Csf3	750.366	429.016	393.889	34.2281	28.6729	123.768	17.75	3.1635
Endogenous	Cxcl1	2104	4129	1698	1944	1495	3624	64	48	23	52	45	29		2185.89	3625.42	1292.88	2010.83	1552.49	3156.63	64	44.1232	24.4767	59.0946	52.6447	30.0225		2175.77	3616.3	1285.5	2000.58	1542.74	3147.13	52.75	33.4982	12.6017	48.8446	43.0197	20.2725		Cxcl1	2175.77	3616.3	1285.5	2000.58	1542.74	3147.13	52.75	33.4982
Endogenous	Cxcl10	589	580	741	1003	554	973	150	186	216	736	589	171		611.925	509.262	564.206	1037.48	575.306	847.516	150	170.977	229.868	836.416	689.061	177.029		601.8	500.137	556.831	1027.23	565.556	838.016	138.75	160.352	217.993	826.166	679.436	167.279		Cxcl10	601.8	500.137	556.831	1027.23	565.556	838.016	138.75	160.352
Endogenous	Cxcl2	12004	22907	3675	191	292	3986	133	262	82	15	14	15		12471.2	20113.2	2798.19	197.566	303.23	3471.94	133	240.839	87.2648	17.0465	16.3784	15.5289		12461.1	20104.1	2790.81	187.316	293.48	3462.44	121.75	230.214	75.3898	6.79653	6.75336	5.77886		Cxcl2	12461.1	20104.1	2790.81	187.316	293.48	3462.44	121.75	230.214
Endogenous	Cxcl3	14597	15957	3758	162	178	2552	39	80	39	2	13	10		15165.1	14010.9	2861.39	167.569	184.846	2222.88	39	73.5387	41.504	2.27287	15.2085	10.3526		15155	14001.7	2854.01	157.319	175.096	2213.38	27.75	62.9137	29.629	-7.97713	5.58348	0.60257		Cxcl3	15155	14001.7	2854.01	157.319	175.096	2213.38	27.75	62.9137
Endogenous	Cxcl5	2735	2863	6872	630	654	2669	246	195	188	252	274	144		2841.45	2513.82	5232.42	651.657	679.152	2324.79	246	179.251	200.071	286.382	320.548	149.077		2831.33	2504.7	5225.05	641.407	669.402	2315.29	234.75	168.626	188.196	276.132	310.923	139.327		Cxcl5	2831.33	2504.7	5225.05	641.407	669.402	2315.29	234.75	168.626
Endogenous	Cxcl9	314	221	1774	493	383	162	778	634	1351	1755	1291	608		326.221	194.047	1350.75	509.947	397.729	141.107	778	582.794	1437.74	1994.44	1510.32	629.436		316.096	184.922	1343.37	499.697	387.979	131.607	766.75	572.169	1425.87	1984.19	1500.69	619.686		Cxcl9	316.096	184.922	1343.37	499.697	387.979	131.607	766.75	572.169
Endogenous	Cxcr4	1788	2814	2474	1207	938	2736	9053	8604	11077	10384	6986	5956		1857.59	2470.8	1883.73	1248.49	974.074	2383.15	9053	7909.09	11788.2	11800.7	8172.8	6165.99		1847.47	2461.68	1876.36	1238.24	964.324	2373.65	9041.75	7898.46	11776.3	11790.5	8163.18	6156.24		Cxcr4	1847.47	2461.68	1876.36	1238.24	964.324	2373.65	9041.75	7898.46
Endogenous	Daxx	214	285	355	344	295	304	519	403	437	442	374	295		222.329	250.241	270.301	355.825	306.345	264.794	519	370.451	465.058	502.304	437.536	305.401		212.204	241.116	262.926	345.575	296.595	255.294	507.75	359.826	453.183	492.054	427.911	295.651		Daxx	212.204	241.116	262.926	345.575	296.595	255.294	507.75	359.826
Endogenous	Ddit3	785	674	504	824	662	785	542	386	770	685	602	511		815.554	591.798	383.752	852.325	687.459	683.761	542	354.824	819.438	778.458	704.27	529.016		805.429	582.673	376.377	842.075	677.709	674.261	530.75	344.199	807.563	768.208	694.645	519.266		Ddit3	805.429	582.673	376.377	842.075	677.709	674.261	530.75	344.199
Endogenous	Elk1	58	66	105	84	74	67	103	89	145	94	94	88		60.2575	57.9505	79.9483	86.8875	76.8459	58.3593	103	81.8118	154.31	106.825	109.969	91.1026		50.1325	48.8255	72.5733	76.6375	67.0959	48.8593	91.75	71.1868	142.435	96.5749	100.344	81.3526		Elk1	50.1325	48.8255	72.5733	76.6375	67.0959	48.8593	91.75	71.1868
Endogenous	Fasl	29	25	34	26	16	26	77	78	108	80	63	45		30.1287	21.951	25.888	26.8938	16.6153	22.6469	77	71.7002	114.934	90.9148	73.7026	46.5866		20.0037	12.826	18.513	16.6438	6.86533	13.1469	65.75	61.0752	103.059	80.6648	64.0776	36.8366		Fasl	20.0037	12.826	18.513	16.6438	6.86533	13.1469	65.75	61.0752
Endogenous	Fos	6523	4654	2582	788	694	2198	1871	1552	2157	861	584	732		6776.89	4086.39	1965.97	815.088	720.69	1914.53	1871	1426.65	2295.49	978.471	683.212	757.808		6766.76	4077.27	1958.59	804.838	710.94	1905.03	1859.75	1416.03	2283.61	968.221	673.587	748.058		Fos	6766.76	4077.27	1958.59	804.838	710.94	1905.03	1859.75	1416.03
Endogenous	Fxyd2	5144	7568	13777	48533	47640	11904	31	35	33	52	101	32		5344.21	6645	10490	50201.4	49472.1	10368.8	31	32.1732	35.1188	59.0946	118.158	33.1282		5334.09	6635.87	10482.6	50191.1	49462.4	10359.3	19.75	21.5482	23.2438	48.8446	108.533	23.3782		Fxyd2	5334.09	6635.87	10482.6	50191.1	49462.4	10359.3	19.75	21.5482
Endogenous	Gapdh	27974	39140	22335	20657	20088	27527	16385	12675	15133	12002	9444	9035		29062.8	34366.4	17006.1	21367.1	20860.5	23976.9	16385	11651.3	16104.6	13639.5	11048.4	9353.55		29052.7	34357.3	16998.8	21356.8	20850.8	23967.4	16373.8	11640.7	16092.7	13629.2	11038.8	9343.8	HK	Gapdh	29052.7	34357.3	16998.8	21356.8	20850.8	23967.4	16373.8	11640.7
Endogenous	Gnaq	458	901	1133	1412	1333	1071	1200	967	1066	627	538	541		475.826	791.113	862.68	1460.54	1384.26	932.877	1200	888.899	1134.44	712.545	629.397	560.074		465.701	781.988	855.305	1450.29	1374.51	923.377	1188.75	878.274	1122.57	702.295	619.772	550.324		Gnaq	465.701	781.988	855.305	1450.29	1374.51	923.377	1188.75	878.274
Endogenous	Gnas	4803	6040	6931	7794	7246	6272	7313	5428	7943	8454	8098	5459		4989.94	5303.35	5277.35	8061.92	7524.67	5463.12	7313	4989.6	8452.98	9607.42	9473.71	5651.47		4979.82	5294.23	5269.97	8051.67	7514.92	5453.62	7301.75	4978.98	8441.1	9597.17	9464.09	5641.72		Gnas	4979.82	5294.23	5269.97	8051.67	7514.92	5453.62	7301.75	4978.98
Endogenous	Gnb1	9054	15728	14204	11874	11163	14884	11549	10161	10203	9840	8057	6963		9406.4	13809.8	10815.1	12282.2	11592.3	12964.5	11549	9340.33	10858.1	11182.5	9425.75	7208.49		9396.27	13800.7	10807.7	12271.9	11582.6	12955	11537.8	9329.71	10846.2	11172.3	9416.12	7198.74		Gnb1	9396.27	13800.7	10807.7	12271.9	11582.6	12955	11537.8	9329.71
Endogenous	Gngt1	11	12	6	15	9	9	8	10	4	8	7	4		11.4281	10.5365	4.56847	15.5156	9.34612	7.8393	8	9.19234	4.25682	9.09148	8.18918	4.14103		1.30314	1.41146	-2.80653	5.26563	-0.403878	-1.6607	-3.25	-1.43266	-7.61818	-1.15852	-1.43582	-5.60897		Gngt1	1.30314	1.41146	1	5.26563	1	1	1	1
Endogenous	Grb2	1349	2799	3058	1863	1750	2263	5699	4143	6289	4463	3713	3060		1401.51	2457.63	2328.4	1927.04	1817.3	1971.15	5699	3808.38	6692.78	5071.91	4343.78	3167.89		1391.38	2448.51	2321.02	1916.79	1807.55	1961.65	5687.75	3797.76	6680.91	5061.66	4334.15	3158.14		Grb2	1391.38	2448.51	2321.02	1916.79	1807.55	1961.65	5687.75	3797.76
Endogenous	Gusb	649	1757	2707	1809	1669	2947	4237	3875	3085	2286	1803	1826		674.26	1542.71	2061.14	1871.19	1733.19	2566.94	4237	3562.03	3283.07	2597.89	2109.3	1890.38		664.135	1533.59	2053.77	1860.94	1723.44	2557.44	4225.75	3551.41	3271.2	2587.64	2099.67	1880.63	HK	Gusb	664.135	1533.59	2053.77	1860.94	1723.44	2557.44	4225.75	3551.41
Endogenous	H2-Ea	15	14	7	5	8	7	21	13	26	14	11	10		15.5838	12.2925	5.32988	5.17188	8.30766	6.09724	21	11.95	27.6693	15.9101	12.8687	10.3526		5.45883	3.16754	-2.04512	-5.07812	-1.44234	-3.40276	9.75	1.32504	15.7943	5.66009	3.24371	0.60257		H2-Ea	5.45883	3.16754	1	1	1	1	9.75	1.32504
Endogenous	H2-Eb1	390	467	2480	4898	4227	933	4319	4251	9219	17399	12578	6319		405.18	410.044	1888.3	5066.37	4389.56	812.674	4319	3907.66	9810.9	19772.8	14714.8	6541.79		395.055	400.919	1880.93	5056.12	4379.81	803.174	4307.75	3897.04	9799.03	19762.6	14705.2	6532.04		H2-Eb1	395.055	400.919	1880.93	5056.12	4379.81	803.174	4307.75	3897.04
Endogenous	Hc	23	40	12	31	24	26	43	19	28	31	30	29		23.8952	35.1215	9.13695	32.0656	24.923	22.6469	43	17.4654	29.7977	35.2295	35.0965	30.0225		13.7702	25.9965	1.76195	21.8156	15.173	13.1469	31.75	6.84044	17.9227	24.9795	25.4715	20.2725		Hc	13.7702	25.9965	1.76195	21.8156	15.173	13.1469	31.75	6.84044
Endogenous	Hdac4	372	519	509	374	296	408	607	386	874	440	428	485		386.479	455.702	387.559	386.856	307.384	355.382	607	354.824	930.115	500.032	500.71	502.1		376.354	446.577	380.184	376.606	297.634	345.882	595.75	344.199	918.24	489.782	491.085	492.35		Hdac4	376.354	446.577	380.184	376.606	297.634	345.882	595.75	344.199
Endogenous	Hmgn1	5159	7758	8540	8741	8028	9163	6421	5268	4660	6747	5261	3935		5359.8	6811.82	6502.46	9041.48	8336.74	7981.28	6421	4842.52	4959.19	7667.53	6154.75	4073.74		5349.67	6802.7	6495.08	9031.23	8326.99	7971.78	6409.75	4831.9	4947.32	7657.28	6145.13	4063.99		Hmgn1	5349.67	6802.7	6495.08	9031.23	8326.99	7971.78	6409.75	4831.9
Endogenous	Hprt1	1014	1475	1430	1368	1209	1356	1010	788	736	872	796	550		1053.47	1295.11	1088.82	1415.03	1255.5	1181.12	1010	724.356	783.255	990.972	931.227	569.391		1043.34	1285.98	1081.44	1404.78	1245.75	1171.62	998.75	713.731	771.38	980.722	921.602	559.641	HK	Hprt1	1043.34	1285.98	1081.44	1404.78	1245.75	1171.62	998.75	713.731
Endogenous	Hras1	107	67	56	54	59	51	73	42	84	79	42	35		111.165	58.8286	42.6391	55.8563	61.269	44.4227	73	38.6078	89.3932	89.7784	49.1351	36.234		101.04	49.7036	35.2641	45.6063	51.519	34.9227	61.75	27.9828	77.5182	79.5284	39.5101	26.484		Hras1	101.04	49.7036	35.2641	45.6063	51.519	34.9227	61.75	27.9828
Endogenous	Hspb1	4906	13010	5360	2194	2333	5636	2918	3511	869	425	388	892		5096.95	11423.3	4081.17	2269.42	2422.72	4909.15	2918	3227.43	924.794	482.985	453.915	923.449		5086.83	11414.2	4073.79	2259.17	2412.97	4899.65	2906.75	3216.8	912.919	472.735	444.29	913.699		Hspb1	5086.83	11414.2	4073.79	2259.17	2412.97	4899.65	2906.75	3216.8
Endogenous	Hspb2	178	253	331	233	309	162	216	153	133	105	59	66		184.928	222.144	252.027	241.01	320.884	141.107	216	140.643	141.539	119.326	69.0231	68.327		174.803	213.019	244.652	230.76	311.134	131.607	204.75	130.018	129.664	109.076	59.3981	58.577		Hspb2	174.803	213.019	244.652	230.76	311.134	131.607	204.75	130.018
Endogenous	Ifna1	531	181	76	44	27	53	87	64	74	24	39	45		551.668	158.925	57.8673	45.5125	28.0384	46.1648	87	58.831	78.7512	27.2744	45.6254	46.5866		541.543	149.8	50.4923	35.2625	18.2884	36.6648	75.75	48.206	66.8762	17.0244	36.0004	36.8366		Ifna1	541.543	149.8	50.4923	35.2625	18.2884	36.6648	75.75	48.206
Endogenous	Ifnb1	88	60	30	27	24	25	26	31	29	25	44	41		91.4251	52.6823	22.8424	27.9281	24.923	21.7758	26	28.4962	30.8619	28.4109	51.4749	42.4455		81.3001	43.5573	15.4674	17.6781	15.173	12.2758	14.75	17.8712	18.9869	18.1609	41.8499	32.6955		Ifnb1	81.3001	43.5573	15.4674	17.6781	15.173	12.2758	14.75	17.8712
Endogenous	Ifng	69	47	25	21	26	24	38	27	35	32	25	14		71.6856	41.2678	19.0353	21.7219	26.9999	20.9048	38	24.8193	37.2472	36.3659	29.2471	14.4936		61.5606	32.1428	11.6603	11.4719	17.2499	11.4048	26.75	14.1943	25.3722	26.1159	19.6221	4.7436		Ifng	61.5606	32.1428	11.6603	11.4719	17.2499	11.4048	26.75	14.1943
Endogenous	Il10	697	1218	384	311	284	529	800	894	419	171	147	195		724.129	1069.45	292.382	321.691	294.922	460.777	800	821.795	445.902	194.33	171.973	201.875		714.004	1060.33	285.007	311.441	285.172	451.277	788.75	811.17	434.027	184.08	162.348	192.125		Il10	714.004	1060.33	285.007	311.441	285.172	451.277	788.75	811.17
Endogenous	Il10rb	1291	2552	2191	2544	2248	3234	2203	2203	2208	2487	1902	2097		1341.25	2240.75	1668.25	2631.45	2334.45	2816.92	2203	2025.07	2349.76	2826.31	2225.12	2170.93		1331.12	2231.63	1660.88	2621.2	2324.7	2807.42	2191.75	2014.45	2337.89	2816.06	2215.49	2161.18		Il10rb	1331.12	2231.63	1660.88	2621.2	2324.7	2807.42	2191.75	2014.45
Endogenous	Il11	938	676	187	204	184	177	83	49	73	61	55	42		974.509	593.554	142.384	211.013	191.076	154.173	83	45.0424	77.687	69.3226	64.3436	43.4808		964.384	584.429	135.009	200.763	181.326	144.673	71.75	34.4174	65.812	59.0726	54.7186	33.7308		Il11	964.384	584.429	135.009	200.763	181.326	144.673	71.75	34.4174
Endogenous	Il12a	174	325	183	40	42	119	877	691	947	399	308	274		180.772	285.363	139.338	41.375	43.6152	103.653	877	635.19	1007.8	453.438	360.324	283.66		170.647	276.238	131.963	31.125	33.8652	94.153	865.75	624.565	995.927	443.188	350.699	273.91		Il12a	170.647	276.238	131.963	31.125	33.8652	94.153	865.75	624.565
Endogenous	Il12b	60	30	8	9	13	9	15	11	41	78	58	14		62.3353	26.3412	6.0913	9.30938	13.5	7.8393	15	10.1116	43.6324	88.642	67.8532	14.4936		52.2103	17.2162	-1.2837	-0.94062	3.74995	-1.6607	3.75	-0.51343	31.7574	78.392	58.2282	4.7436		Il12b	52.2103	17.2162	1	1	3.74995	1	3.75	1
Endogenous	Il13	69	41	29	36	34	24	38	30	38	25	36	36		71.6856	35.9996	22.081	37.2375	35.3076	20.9048	38	27.577	40.4398	28.4109	42.1158	37.2693		61.5606	26.8746	14.706	26.9875	25.5576	11.4048	26.75	16.952	28.5648	18.1609	32.4908	27.5193		Il13	61.5606	26.8746	14.706	26.9875	25.5576	11.4048	26.75	16.952
Endogenous	Il15	49	80	139	240	230	89	138	76	159	239	216	125		50.9072	70.2431	105.836	248.25	238.845	77.522	138	69.8618	169.209	271.608	252.695	129.407		40.7822	61.1181	98.4613	238	229.095	68.022	126.75	59.2368	157.334	261.358	243.07	119.657		Il15	40.7822	61.1181	98.4613	238	229.095	68.022	126.75	59.2368
Endogenous	Il18	63	150	153	123	112	132	3043	3041	1659	1596	1646	2018		65.4521	131.706	116.496	127.228	116.307	114.976	3043	2795.39	1765.52	1813.75	1925.63	2089.15		55.3271	122.581	109.121	116.978	106.557	105.476	3031.75	2784.76	1753.64	1803.5	1916	2079.4		Il18	55.3271	122.581	109.121	116.978	106.557	105.476	3031.75	2784.76
Endogenous	Il18rap	679	1004	675	83	102	404	577	476	1525	482	350	448		705.428	881.551	513.953	85.8532	105.923	351.898	577	437.555	1622.91	547.762	409.459	463.795		695.303	872.426	506.578	75.6032	96.1727	342.398	565.75	426.93	1611.04	537.512	399.834	454.045		Il18rap	695.303	872.426	506.578	75.6032	96.1727	342.398	565.75	426.93
Endogenous	Il1a	3179	5971	1619	109	115	2693	784	973	429	302	268	268		3302.73	5242.77	1232.73	112.747	119.423	2345.69	784	894.414	456.544	343.203	313.529	277.449		3292.61	5233.64	1225.35	102.497	109.673	2336.19	772.75	883.789	444.669	332.953	303.904	267.699		Il1a	3292.61	5233.64	1225.35	102.497	109.673	2336.19	772.75	883.789
Endogenous	Il1b	5603	11643	3519	642	609	6647	424	822	1132	2874	2190	691		5821.08	10223	2679.41	664.069	632.421	5789.76	424	755.61	1204.68	3266.12	2562.04	715.363		5810.95	10213.9	2672.03	653.819	622.671	5780.26	412.75	744.985	1192.8	3255.87	2552.42	705.613		Il1b	5810.95	10213.9	2672.03	653.819	622.671	5780.26	412.75	744.985
Endogenous	Il1r1	977	1497	1682	1121	1070	1507	2637	2797	1565	1173	1148	1349		1015.03	1314.42	1280.7	1159.54	1111.15	1312.65	2637	2571.1	1665.48	1333.04	1343.03	1396.56		1004.9	1305.3	1273.32	1149.29	1101.4	1303.15	2625.75	2560.47	1653.61	1322.79	1333.4	1386.81		Il1r1	1004.9	1305.3	1273.32	1149.29	1101.4	1303.15	2625.75	2560.47
Endogenous	Il1rap	1195	2359	1170	463	456	1273	790	973	1840	658	628	846		1241.51	2071.29	890.852	478.916	473.537	1108.83	790	894.414	1958.14	747.774	734.687	875.827		1231.39	2062.17	883.477	468.666	463.787	1099.33	778.75	883.789	1946.26	737.524	725.062	866.077		Il1rap	1231.39	2062.17	883.477	468.666	463.787	1099.33	778.75	883.789
Endogenous	Il1rn	2243	3232	927	194	149	2237	54	85	134	90	93	71		2330.3	2837.82	705.829	200.669	154.73	1948.5	54	78.1349	142.603	102.279	108.799	73.5032		2320.18	2828.7	698.454	190.419	144.98	1939	42.75	67.5099	130.728	92.0292	99.1741	63.7532		Il1rn	2320.18	2828.7	698.454	190.419	144.98	1939	42.75	67.5099
Endogenous	Il2	34	25	15	21	16	16	27	21	26	55	42	27		35.3233	21.951	11.4212	21.7219	16.6153	13.9365	27	19.3039	27.6693	62.5039	49.1351	27.9519		25.1983	12.826	4.04618	11.4719	6.86533	4.43654	15.75	8.67891	15.7943	52.2539	39.5101	18.2019		Il2	25.1983	12.826	4.04618	11.4719	6.86533	4.43654	15.75	8.67891
Endogenous	Il22	16	17	12	25	19	13	27	22	14	21	26	31		16.6228	14.9267	9.13695	25.8594	19.7307	11.3234	27	20.2231	14.8989	23.8651	30.417	32.093		6.49775	5.80166	1.76195	15.6094	9.9807	1.82344	15.75	9.59814	3.02387	13.6151	20.792	22.343		Il22	6.49775	5.80166	1.76195	15.6094	9.9807	1.82344	15.75	9.59814
Endogenous	Il22ra2	10	17	21	33	9	9	30	14	30	69	81	13		10.3892	14.9267	15.9897	34.1344	9.34612	7.8393	30	12.8693	31.9261	78.414	94.7605	13.4583		0.264219	5.80166	8.61465	23.8844	-0.403878	-1.6607	18.75	2.24427	20.0511	68.164	85.1355	3.70834		Il22ra2	1	5.80166	8.61465	23.8844	1	1	18.75	2.24427
Endogenous	Il23a	90	97	22	22	20	60	12	12	15	14	8	9		93.503	85.1697	16.7511	22.7563	20.7692	52.262	12	11.0308	15.9631	15.9101	9.35906	9.31731		83.378	76.0447	9.37607	12.5063	11.0192	42.762	0.75	0.405803	4.08807	5.66009	-0.265935	-0.432687		Il23a	83.378	76.0447	9.37607	12.5063	11.0192	42.762	1	1
Endogenous	Il23r	81	36	106	15	21	24	41	33	25	21	19	14		84.1527	31.6094	80.7097	15.5156	21.8076	20.9048	41	30.3347	26.6051	23.8651	22.2278	14.4936		74.0277	22.4844	73.3347	5.26563	12.0576	11.4048	29.75	19.7097	14.7301	13.6151	12.6028	4.7436		Il23r	74.0277	22.4844	73.3347	5.26563	12.0576	11.4048	29.75	19.7097
Endogenous	Il3	10	8	8	6	3	19	12	5	6	6	6	5		10.3892	7.02431	6.0913	6.20625	3.11537	16.5496	12	4.59617	6.38523	6.81861	7.0193	5.17629		0.264219	-2.10069	-1.2837	-4.04375	-6.63463	7.04964	0.75	-6.02883	-5.48977	-3.43139	-2.6057	-4.57371		Il3	1	1	1	1	1	7.04964	1	1
Endogenous	Il4	60	16	17	9	6	15	18	16	18	32	20	22		62.3353	14.0486	12.944	9.30938	6.23075	13.0655	18	14.7077	19.1557	36.3659	23.3977	22.7757		52.2103	4.92362	5.56901	-0.94062	-3.51925	3.5655	6.75	4.08274	7.28069	26.1159	13.7727	13.0257		Il4	52.2103	4.92362	5.56901	1	1	3.5655	6.75	4.08274
Endogenous	Il5	18	15	17	17	14	20	14	8	16	12	8	6		18.7006	13.1706	12.944	17.5844	14.5384	17.4207	14	7.35387	17.0273	13.6372	9.35906	6.21154		8.57559	4.04558	5.56901	7.33438	4.78841	7.92067	2.75	-3.27113	5.15228	3.38722	-0.265935	-3.53846		Il5	8.57559	4.04558	5.56901	7.33438	4.78841	7.92067	2.75	1
Endogenous	Il6	10800	11244	1294	322	436	1438	84	164	33	32	34	26		11220.4	9872.67	985.267	333.069	452.768	1252.55	84	150.754	35.1188	36.3659	39.776	26.9167		11210.2	9863.54	977.892	322.819	443.018	1243.05	72.75	140.129	23.2438	26.1159	30.151	17.1667		Il6	11210.2	9863.54	977.892	322.819	443.018	1243.05	72.75	140.129
Endogenous	Il6ra	622	983	1268	533	453	929	2423	1626	3661	2355	2254	2153		646.209	863.112	965.471	551.322	470.421	809.19	2423	1494.67	3896.05	2676.31	2636.92	2228.91		636.084	853.987	958.096	541.072	460.671	799.69	2411.75	1484.05	3884.18	2666.06	2627.29	2219.16		Il6ra	636.084	853.987	958.096	541.072	460.671	799.69	2411.75	1484.05
Endogenous	Il7	67	47	66	87	67	72	443	301	246	199	203	219		69.6078	41.2678	50.2532	89.9907	69.5767	62.7144	443	276.689	261.794	226.151	237.486	226.721		59.4828	32.1428	42.8782	79.7407	59.8267	53.2144	431.75	266.064	249.919	215.901	227.861	216.971		Il7	59.4828	32.1428	42.8782	79.7407	59.8267	53.2144	431.75	266.064
Endogenous	Il8ra	78	48	46	40	37	39	47	41	39	81	90	54		81.0359	42.1459	35.025	41.375	38.4229	33.9703	47	37.6886	41.504	92.0513	105.289	55.9039		70.9109	33.0209	27.65	31.125	28.6729	24.4703	35.75	27.0636	29.629	81.8013	95.6645	46.1539		Il8ra	70.9109	33.0209	27.65	31.125	28.6729	24.4703	35.75	27.0636
Endogenous	Il8rb	1761	2822	1190	150	151	1731	2427	2737	5428	2153	1991	4955		1829.54	2477.82	906.08	155.156	156.807	1507.76	2427	2515.94	5776.5	2446.75	2329.24	5129.7		1819.42	2468.7	898.705	144.906	147.057	1498.26	2415.75	2505.32	5764.63	2436.5	2319.61	5119.95		Il8rb	1819.42	2468.7	898.705	144.906	147.057	1498.26	2415.75	2505.32
Endogenous	Il9	132	90	40	25	18	20	33	34	33	21	14	17		137.138	79.0235	30.4565	25.8594	18.6922	17.4207	33	31.2539	35.1188	23.8651	16.3784	17.5994		127.013	69.8985	23.0815	15.6094	8.94224	7.92067	21.75	20.6289	23.2438	13.6151	6.75336	7.84937		Il9	127.013	69.8985	23.0815	15.6094	8.94224	7.92067	21.75	20.6289
Endogenous	Itgb2	5204	10668	5206	1132	958	8357	8648	7719	9222	7464	6239	6054		5406.55	9366.92	3963.91	1170.91	994.843	7279.23	8648	7095.56	9814.1	8482.35	7298.9	6267.45		5396.42	9357.79	3956.54	1160.66	985.093	7269.73	8636.75	7084.94	9802.22	8472.1	7289.28	6257.7		Itgb2	5396.42	9357.79	3956.54	1160.66	985.093	7269.73	8636.75	7084.94
Endogenous	Jun	1786	2922	1910	1549	1206	2720	327	480	460	249	214	348		1855.51	2565.63	1454.3	1602.25	1252.38	2369.21	327	441.232	489.534	282.972	250.355	360.269		1845.39	2556.5	1446.92	1592	1242.63	2359.71	315.75	430.607	477.659	272.722	240.73	350.519		Jun	1845.39	2556.5	1446.92	1592	1242.63	2359.71	315.75	430.607
Endogenous	Keap1	255	402	543	642	559	488	718	533	666	563	501	389		264.925	352.972	413.447	664.069	580.498	425.064	718	489.952	708.76	639.813	586.111	402.715		254.8	343.847	406.072	653.819	570.748	415.564	706.75	479.327	696.885	629.563	576.486	392.965		Keap1	254.8	343.847	406.072	653.819	570.748	415.564	706.75	479.327
Endogenous	Kng1	157	101	311	759	660	248	14	26	15	27	21	18		163.111	88.6819	236.799	785.091	685.382	216.016	14	23.9001	15.9631	30.6838	24.5675	18.6346		152.986	79.5569	229.424	774.841	675.632	206.516	2.75	13.2751	4.08807	20.4338	14.9425	8.88463		Kng1	152.986	79.5569	229.424	774.841	675.632	206.516	2.75	13.2751
Endogenous	Limk1	594	596	350	218	174	431	309	222	299	361	319	225		617.12	523.311	266.494	225.494	180.692	375.415	309	204.07	318.197	410.253	373.193	232.933		606.995	514.186	259.119	215.244	170.942	365.915	297.75	193.445	306.322	400.003	363.568	223.183		Limk1	606.995	514.186	259.119	215.244	170.942	365.915	297.75	193.445
Endogenous	Lta	41	71	51	50	35	28	95	81	205	509	355	179		42.5958	62.3407	38.832	51.7188	36.346	24.3889	95	74.4579	218.162	578.446	415.308	185.311		32.4708	53.2157	31.457	41.4688	26.596	14.8889	83.75	63.8329	206.287	568.196	405.683	175.561		Lta	32.4708	53.2157	31.457	41.4688	26.596	14.8889	83.75	63.8329
Endogenous	Ltb	142	289	442	420	263	397	2047	1495	3759	8467	6223	4518		147.527	253.753	336.544	434.438	273.114	345.8	2047	1374.25	4000.35	9622.2	7280.18	4677.29		137.402	244.628	329.169	424.188	263.364	336.3	2035.75	1363.63	3988.47	9611.95	7270.56	4667.54		Ltb	137.402	244.628	329.169	424.188	263.364	336.3	2035.75	1363.63
Endogenous	Ly96	328	601	716	724	674	946	943	874	730	820	775	801		340.766	527.701	545.171	748.888	699.921	823.998	943	803.41	776.87	931.877	906.659	829.241		330.641	518.576	537.796	738.638	690.171	814.498	931.75	792.785	764.995	921.627	897.034	819.491		Ly96	330.641	518.576	537.796	738.638	690.171	814.498	931.75	792.785
Endogenous	Maff	822	925	329	217	146	500	80	99	79	78	73	59		853.994	812.186	250.505	224.46	151.615	435.517	80	91.0041	84.0722	88.642	85.4015	61.0802		843.869	803.061	243.13	214.21	141.865	426.017	68.75	80.3791	72.1972	78.392	75.7765	51.3302		Maff	843.869	803.061	243.13	214.21	141.865	426.017	68.75	80.3791
Endogenous	Mafg	367	279	309	531	433	522	243	138	246	378	383	325		381.284	244.973	235.276	549.253	449.652	454.68	243	126.854	261.794	429.573	448.065	336.459		371.159	235.848	227.901	539.003	439.902	445.18	231.75	116.229	249.919	419.323	438.44	326.709		Mafg	371.159	235.848	227.901	539.003	439.902	445.18	231.75	116.229
Endogenous	Mafk	272	351	309	243	221	214	236	244	273	204	159	163		282.587	308.192	235.276	251.353	229.499	186.401	236	224.293	290.528	231.833	186.011	168.747		272.462	299.067	227.901	241.103	219.749	176.901	224.75	213.668	278.653	221.583	176.386	158.997		Mafk	272.462	299.067	227.901	241.103	219.749	176.901	224.75	213.668
Endogenous	Map2k1	4549	7829	3952	3631	3437	5665	2655	2119	2930	3763	3086	2438		4726.06	6874.16	3009.1	3755.82	3569.18	4934.41	2655	1947.86	3118.12	4276.41	3610.26	2523.96		4715.93	6865.04	3001.73	3745.57	3559.43	4924.91	2643.75	1937.23	3106.25	4266.16	3600.63	2514.21		Map2k1	4715.93	6865.04	3001.73	3745.57	3559.43	4924.91	2643.75	1937.23
Endogenous	Map2k4	1078	2056	1800	1418	1356	1742	1492	1363	1616	1392	1081	994		1119.96	1805.25	1370.54	1466.74	1408.15	1517.34	1492	1252.92	1719.76	1581.92	1264.64	1029.05		1109.83	1796.12	1363.17	1456.49	1398.4	1507.84	1480.75	1242.29	1707.88	1571.67	1255.02	1019.3		Map2k4	1109.83	1796.12	1363.17	1456.49	1398.4	1507.84	1480.75	1242.29
Endogenous	Map2k6	81	129	102	179	156	93	106	81	119	167	154	99		84.1527	113.267	77.664	185.153	161.999	81.0061	106	74.4579	126.64	189.785	180.162	102.49		74.0277	104.142	70.289	174.903	152.249	71.5061	94.75	63.8329	114.765	179.535	170.537	92.7404		Map2k6	74.0277	104.142	70.289	174.903	152.249	71.5061	94.75	63.8329
Endogenous	Map3k1	1467	1601	3276	3164	2593	2560	1212	1204	2187	2207	1757	1504		1524.1	1405.74	2494.39	3272.76	2692.72	2229.85	1212	1106.76	2327.42	2508.11	2055.48	1557.03		1513.97	1396.61	2487.01	3262.51	2682.97	2220.35	1200.75	1096.13	2315.54	2497.86	2045.86	1547.28		Map3k1	1513.97	1396.61	2487.01	3262.51	2682.97	2220.35	1200.75	1096.13
Endogenous	Map3k5	642	984	1366	1899	1875	1304	1552	1204	2110	1484	1239	1212		666.988	863.99	1040.09	1964.28	1947.11	1135.83	1552	1106.76	2245.47	1686.47	1449.49	1254.73		656.863	854.865	1032.71	1954.03	1937.36	1126.33	1540.75	1096.13	2233.6	1676.22	1439.86	1244.98		Map3k5	656.863	854.865	1032.71	1954.03	1937.36	1126.33	1540.75	1096.13
Endogenous	Map3k7	1267	2633	3123	2741	2558	2614	2819	2444	2929	2882	2458	1853		1316.31	2311.88	2377.89	2835.22	2656.38	2276.88	2819	2246.61	3117.06	3275.21	2875.57	1918.33		1306.19	2302.75	2370.52	2824.97	2646.63	2267.38	2807.75	2235.98	3105.18	3264.96	2865.95	1908.58		Map3k7	1306.19	2302.75	2370.52	2824.97	2646.63	2267.38	2807.75	2235.98
Endogenous	Map3k9	67	58	49	31	19	22	77	52	114	46	41	57		69.6078	50.9262	37.3092	32.0656	19.7307	19.1627	77	47.8001	121.319	52.276	47.9652	59.0096		59.4828	41.8012	29.9342	21.8156	9.9807	9.66274	65.75	37.1751	109.444	42.026	38.3402	49.2596		Map3k9	59.4828	41.8012	29.9342	21.8156	9.9807	9.66274	65.75	37.1751
Endogenous	Mapk1	1094	1854	2086	1529	1281	1654	2972	2211	3631	2482	1924	1602		1136.58	1627.88	1588.31	1581.56	1330.26	1440.69	2972	2032.43	3864.13	2820.63	2250.86	1658.48		1126.46	1618.76	1580.93	1571.31	1320.51	1431.19	2960.75	2021.8	3852.25	2810.38	2241.23	1648.73		Mapk1	1126.46	1618.76	1580.93	1571.31	1320.51	1431.19	2960.75	2021.8
Endogenous	Mapk14	874	1573	2330	2694	2622	2375	3635	2791	3524	3058	2482	2507		908.018	1381.15	1774.09	2786.61	2722.84	2068.7	3635	2565.58	3750.26	3475.22	2903.65	2595.39		897.893	1372.03	1766.72	2776.36	2713.09	2059.2	3623.75	2554.96	3738.38	3464.97	2894.02	2585.64		Mapk14	897.893	1372.03	1766.72	2776.36	2713.09	2059.2	3623.75	2554.96
Endogenous	Mapk3	3668	4683	3906	3730	3288	4646	2881	2007	2925	2119	1913	2081		3810.77	4111.85	2974.08	3858.22	3414.45	4046.82	2881	1844.9	3112.8	2408.11	2237.99	2154.37		3800.64	4102.73	2966.7	3847.97	3404.7	4037.32	2869.75	1834.28	3100.92	2397.86	2228.36	2144.62		Mapk3	3800.64	4102.73	2966.7	3847.97	3404.7	4037.32	2869.75	1834.28
Endogenous	Mapk8	1013	1562	1399	1081	958	1084	2024	1498	1972	1393	1128	928		1052.43	1371.5	1065.22	1118.16	994.843	944.2	2024	1377.01	2098.61	1583.05	1319.63	960.719		1042.3	1362.37	1057.84	1107.91	985.093	934.7	2012.75	1366.39	2086.74	1572.8	1310	950.969		Mapk8	1042.3	1362.37	1057.84	1107.91	985.093	934.7	2012.75	1366.39
Endogenous	Mapkapk2	3823	8391	5564	4312	4082	6549	3489	3176	3848	2331	1887	1835		3971.8	7367.62	4236.5	4460.23	4238.99	5704.4	3489	2919.49	4095.06	2649.03	2207.57	1899.7		3961.67	7358.5	4229.12	4449.98	4229.24	5694.9	3477.75	2908.86	4083.19	2638.78	2197.94	1889.95		Mapkapk2	3961.67	7358.5	4229.12	4449.98	4229.24	5694.9	3477.75	2908.86
Endogenous	Mapkapk5	810	1562	1572	1768	1727	1821	1867	1519	2076	1888	1617	1307		841.527	1371.5	1196.94	1828.78	1793.42	1586.15	1867	1396.32	2209.29	2145.59	1891.7	1353.08		831.402	1362.37	1189.56	1818.53	1783.67	1576.65	1855.75	1385.69	2197.41	2135.34	1882.08	1343.33		Mapkapk5	831.402	1362.37	1189.56	1818.53	1783.67	1576.65	1855.75	1385.69
Endogenous	Masp1	71	71	289	93	77	79	87	85	76	80	49	55		73.7635	62.3407	220.048	96.1969	79.9613	68.8117	87	78.1349	80.8796	90.9148	57.3243	56.9391		63.6385	53.2157	212.673	85.9469	70.2113	59.3117	75.75	67.5099	69.0046	80.6648	47.6993	47.1891		Masp1	63.6385	53.2157	212.673	85.9469	70.2113	59.3117	75.75	67.5099
Endogenous	Masp2	49	21	15	31	30	11	15	6	13	15	11	12		50.9072	18.4388	11.4212	32.0656	31.1537	9.58137	15	5.5154	13.8347	17.0465	12.8687	12.4231		40.7822	9.31381	4.04618	21.8156	21.4037	0.0813695	3.75	-5.1096	1.95966	6.79653	3.24371	2.67308		Masp2	40.7822	9.31381	4.04618	21.8156	21.4037	1	3.75	1
Endogenous	Max	482	687	631	523	474	564	1022	827	1293	1029	944	809		500.76	603.213	480.451	540.978	492.229	491.263	1022	760.206	1376.02	1169.39	1104.37	837.523		490.635	594.088	473.076	530.728	482.479	481.763	1010.75	749.581	1364.14	1159.14	1094.74	827.773		Max	490.635	594.088	473.076	530.728	482.479	481.763	1010.75	749.581
Endogenous	Mbl2	110	45	20	47	34	12	31	31	19	14	24	29		114.281	39.5117	15.2282	48.6157	35.3076	10.4524	31	28.4962	20.2199	15.9101	28.0772	30.0225		104.156	30.3867	7.85324	38.3657	25.5576	0.952403	19.75	17.8712	8.34489	5.66009	18.4522	20.2725		Mbl2	104.156	30.3867	7.85324	38.3657	25.5576	1	19.75	17.8712
Endogenous	Mef2a	242	475	623	503	433	500	478	369	510	509	419	323		251.419	417.068	474.36	520.291	449.652	435.517	478	339.197	542.744	578.446	490.181	334.388		241.294	407.943	466.985	510.041	439.902	426.017	466.75	328.572	530.869	568.196	480.556	324.638		Mef2a	241.294	407.943	466.985	510.041	439.902	426.017	466.75	328.572
Endogenous	Mef2b	15	28	11	15	14	11	49	54	73	20	22	21		15.5838	24.5851	8.37553	15.5156	14.5384	9.58137	49	49.6386	77.687	22.7287	25.7374	21.7404		5.45883	15.4601	1.00053	5.26563	4.78841	0.0813695	37.75	39.0136	65.812	12.4787	16.1124	11.9904		Mef2b	5.45883	15.4601	1.00053	5.26563	4.78841	1	37.75	39.0136
Endogenous	Mef2c	75	167	322	410	282	173	1231	1062	1486	1951	1104	753		77.9191	146.632	245.175	424.094	292.845	150.689	1231	976.226	1581.41	2217.19	1291.55	779.549		67.7941	137.507	237.8	413.844	283.095	141.189	1219.75	965.601	1569.53	2206.94	1281.93	769.799		Mef2c	67.7941	137.507	237.8	413.844	283.095	141.189	1219.75	965.601
Endogenous	Mef2d	322	626	573	367	337	390	756	535	708	521	475	418		334.533	549.652	436.289	379.616	349.96	339.703	756	491.79	753.457	592.083	555.694	432.737		324.408	540.527	428.914	369.366	340.21	330.203	744.75	481.165	741.582	581.833	546.069	422.987		Mef2d	324.408	540.527	428.914	369.366	340.21	330.203	744.75	481.165
Endogenous	Mknk1	302	493	664	601	578	609	1546	1249	1427	1413	1187	1453		313.754	432.873	505.578	621.66	600.229	530.459	1546	1148.12	1518.62	1605.78	1388.65	1504.23		303.629	423.748	498.203	611.41	590.479	520.959	1534.75	1137.5	1506.75	1595.53	1379.03	1494.48		Mknk1	303.629	423.748	498.203	611.41	590.479	520.959	1534.75	1137.5
Endogenous	Myc	1973	1938	1074	924	855	1931	1779	1630	1985	2226	2141	1786		2049.79	1701.64	817.757	955.763	887.882	1681.97	1779	1498.35	2112.45	2529.71	2504.72	1848.97		2039.67	1692.51	810.382	945.513	878.132	1672.47	1767.75	1487.73	2100.57	2519.46	2495.09	1839.22		Myc	2039.67	1692.51	810.382	945.513	878.132	1672.47	1767.75	1487.73
Endogenous	Myd88	650	1185	916	843	737	1396	1648	1733	1459	1228	971	1181		675.299	1040.48	697.454	871.979	765.344	1215.96	1648	1593.03	1552.67	1395.54	1135.96	1222.64		665.174	1031.35	690.079	861.729	755.594	1206.46	1636.75	1582.41	1540.8	1385.29	1126.33	1212.89		Myd88	665.174	1031.35	690.079	861.729	755.594	1206.46	1636.75	1582.41
Endogenous	Myl2	77	45	16	18	12	18	21	16	24	26	29	24		79.997	39.5117	12.1826	18.6188	12.4615	15.6786	21	14.7077	25.5409	29.5473	33.9266	24.8462		69.872	30.3867	4.80759	8.36876	2.7115	6.1786	9.75	4.08274	13.6659	19.2973	24.3016	15.0962		Myl2	69.872	30.3867	4.80759	8.36876	2.7115	6.1786	9.75	4.08274
Endogenous	Nfatc3	223	436	491	492	510	510	1294	1080	1245	1335	908	834		231.68	382.825	373.853	508.913	529.614	444.227	1294	992.772	1324.94	1517.14	1062.25	863.404		221.555	373.7	366.478	498.663	519.864	434.727	1282.75	982.147	1313.06	1506.89	1052.63	853.654		Nfatc3	221.555	373.7	366.478	498.663	519.864	434.727	1282.75	982.147
Endogenous	Nfe2l2	2054	3548	3822	6206	5296	7454	1995	2136	2460	3848	3245	2855		2133.95	3115.28	2910.12	6419.33	5499.67	6492.68	1995	1963.48	2617.94	4373	3796.27	2955.66		2123.82	3106.16	2902.74	6409.08	5489.92	6483.18	1983.75	1952.86	2606.07	4362.75	3786.65	2945.91		Nfe2l2	2123.82	3106.16	2902.74	6409.08	5489.92	6483.18	1983.75	1952.86
Endogenous	Nfkb1	3149	4112	2497	2067	1913	3780	3351	2700	2888	3586	2518	2162		3271.56	3610.49	1901.25	2138.05	1986.57	3292.51	3351	2481.93	3073.42	4075.26	2945.77	2238.23		3261.44	3601.37	1893.87	2127.8	1976.82	3283.01	3339.75	2471.31	3061.55	4065.01	2936.14	2228.48		Nfkb1	3261.44	3601.37	1893.87	2127.8	1976.82	3283.01	3339.75	2471.31
Endogenous	Nos2	740	917	71	18	30	446	24	35	25	8	19	66		768.802	805.161	54.0603	18.6188	31.1537	388.481	24	32.1732	26.6051	9.09148	22.2278	68.327		758.677	796.036	46.6853	8.36876	21.4037	378.981	12.75	21.5482	14.7301	-1.15852	12.6028	58.577		Nos2	758.677	796.036	46.6853	8.36876	21.4037	378.981	12.75	21.5482
Endogenous	Nox1	100	33	23	24	24	10	40	22	33	22	16	9		103.892	28.9753	17.5125	24.825	24.923	8.71034	40	20.2231	35.1188	25.0016	18.7181	9.31731		93.7672	19.8503	10.1375	14.575	15.173	-0.789664	28.75	9.59814	23.2438	14.7516	9.09313	-0.432687		Nox1	93.7672	19.8503	10.1375	14.575	15.173	1	28.75	9.59814
Endogenous	Nr3c1	1636	2830	2259	3251	2967	2398	2918	2435	3183	3363	2687	2283		1699.68	2484.85	1720.03	3362.76	3081.1	2088.74	2918	2238.33	3387.36	3821.83	3143.48	2363.49		1689.55	2475.72	1712.66	3352.51	3071.35	2079.24	2906.75	2227.71	3375.49	3811.58	3133.85	2353.74		Nr3c1	1689.55	2475.72	1712.66	3352.51	3071.35	2079.24	2906.75	2227.71
Endogenous	Pdgfa	1947	2717	1587	1262	1181	2961	433	446	315	405	305	410		2022.78	2385.63	1208.36	1305.38	1226.42	2579.13	433	409.978	335.225	460.256	356.814	424.455		2012.66	2376.51	1200.99	1295.13	1216.67	2569.63	421.75	399.353	323.35	450.006	347.189	414.705		Pdgfa	2012.66	2376.51	1200.99	1295.13	1216.67	2569.63	421.75	399.353
Endogenous	Pgk1	9245	10854	5538	5492	5318	7766	3233	2379	3384	2884	2243	1817		9604.83	9530.23	4216.7	5680.79	5522.52	6764.45	3233	2186.86	3601.27	3277.48	2624.05	1881.06		9594.71	9521.11	4209.33	5670.54	5512.77	6754.95	3221.75	2176.23	3589.39	3267.23	2614.42	1871.31	HK	Pgk1	9594.71	9521.11	4209.33	5670.54	5512.77	6754.95	3221.75	2176.23
Endogenous	Pik3c2g	73	47	38	103	93	30	29	23	25	21	20	29		75.8413	41.2678	28.9337	106.541	96.5766	26.131	29	21.1424	26.6051	23.8651	23.3977	30.0225		65.7163	32.1428	21.5587	96.2907	86.8266	16.631	17.75	10.5174	14.7301	13.6151	13.7727	20.2725		Pik3c2g	65.7163	32.1428	21.5587	96.2907	86.8266	16.631	17.75	10.5174
Endogenous	Pla2g4a	484	777	597	352	376	664	619	471	549	437	436	345		502.838	682.236	454.563	364.1	390.46	578.366	619	432.959	584.248	496.622	510.069	357.164		492.713	673.111	447.188	353.85	380.71	568.866	607.75	422.334	572.373	486.372	500.444	347.414		Pla2g4a	492.713	673.111	447.188	353.85	380.71	568.866	607.75	422.334
Endogenous	Plcb1	411	527	923	1675	1540	675	227	221	187	244	233	216		426.997	462.726	702.783	1732.58	1599.23	587.948	227	203.151	199.006	277.29	272.583	223.616		416.872	453.601	695.408	1722.33	1589.48	578.448	215.75	192.526	187.131	267.04	262.958	213.866		Plcb1	416.872	453.601	695.408	1722.33	1589.48	578.448	215.75	192.526
Endogenous	Ppp1r12b	64	69	113	135	118	109	165	108	149	101	105	92		66.491	60.5847	86.0396	139.641	122.538	94.9427	165	99.2772	158.567	114.78	122.838	95.2436		56.366	51.4597	78.6646	129.391	112.788	85.4427	153.75	88.6522	146.692	104.53	113.213	85.4936		Ppp1r12b	56.366	51.4597	78.6646	129.391	112.788	85.4427	153.75	88.6522
Endogenous	Prkca	111	133	218	392	352	193	908	693	1009	565	373	381		115.32	116.779	165.988	405.475	365.537	168.109	908	637.029	1073.78	642.086	436.366	394.433		105.195	107.654	158.613	395.225	355.787	158.609	896.75	626.404	1061.91	631.836	426.741	384.683		Prkca	105.195	107.654	158.613	395.225	355.787	158.609	896.75	626.404
Endogenous	Prkcb1	488	780	555	376	290	833	1987	1658	2652	3577	2613	2054		506.994	684.87	422.584	388.925	301.153	725.571	1987	1524.09	2822.27	4065.03	3056.9	2126.42		496.869	675.745	415.209	378.675	291.403	716.071	1975.75	1513.46	2810.4	4054.78	3047.28	2116.67		Prkcb1	496.869	675.745	415.209	378.675	291.403	716.071	1975.75	1513.46
Endogenous	Ptk2	1131	1913	2047	1956	1835	1862	1175	1183	880	1092	920	834		1175.02	1679.69	1558.61	2023.24	1905.57	1621.86	1175	1087.45	936.5	1240.99	1076.29	863.404		1164.9	1670.56	1551.24	2012.99	1895.82	1612.36	1163.75	1076.83	924.625	1230.74	1066.67	853.654		Ptk2	1164.9	1670.56	1551.24	2012.99	1895.82	1612.36	1163.75	1076.83
Endogenous	Rac1	4010	7368	6792	6720	6304	6847	6970	5809	6885	5913	5453	4863		4166.08	6469.39	5171.51	6951	6546.44	5963.97	6970	5339.83	7327.05	6719.74	6379.37	5034.45		4155.95	6460.26	5164.14	6940.75	6536.69	5954.47	6958.75	5329.2	7315.18	6709.49	6369.75	5024.7		Rac1	4155.95	6460.26	5164.14	6940.75	6536.69	5954.47	6958.75	5329.2
Endogenous	Raf1	950	2283	2247	1924	1899	2231	2046	1829	2226	2136	1549	1429		986.976	2004.56	1710.89	1990.14	1972.03	1943.28	2046	1681.28	2368.92	2427.43	1812.15	1479.38		976.851	1995.44	1703.52	1979.89	1962.28	1933.78	2034.75	1670.65	2357.05	2417.18	1802.52	1469.63		Raf1	976.851	1995.44	1703.52	1979.89	1962.28	1933.78	2034.75	1670.65
Endogenous	Rapgef2	1100	1509	1322	957	932	1049	1015	859	1061	780	719	572		1142.81	1324.96	1006.59	989.897	967.843	913.714	1015	789.622	1129.12	886.42	841.146	592.167		1132.69	1315.84	999.212	979.647	958.093	904.214	1003.75	778.997	1117.25	876.17	831.521	582.417		Rapgef2	1132.69	1315.84	999.212	979.647	958.093	904.214	1003.75	778.997
Endogenous	Rhoa	6180	11886	12831	10005	9162	11197	11016	8651	11096	8316	7081	6254		6420.54	10436.4	9769.68	10348.9	9514.35	9752.96	11016	7952.29	11808.4	9450.6	8283.94	6474.5		6410.41	10427.2	9762.3	10338.7	9504.6	9743.46	11004.8	7941.67	11796.5	9440.35	8274.32	6464.75		Rhoa	6410.41	10427.2	9762.3	10338.7	9504.6	9743.46	11004.8	7941.67
Endogenous	Ripk1	212	374	421	446	398	465	573	475	538	460	379	341		220.251	328.386	320.555	461.332	413.306	405.031	573	436.636	572.542	522.76	443.386	353.023		210.126	319.261	313.18	451.082	403.556	395.531	561.75	426.011	560.667	512.51	433.761	343.273		Ripk1	210.126	319.261	313.18	451.082	403.556	395.531	561.75	426.011
Endogenous	Ripk2	226	383	308	275	248	415	409	326	439	511	412	282		234.796	336.289	234.515	284.453	257.538	361.479	409	299.67	467.186	580.718	481.992	291.942		224.671	327.164	227.14	274.203	247.788	351.979	397.75	289.045	455.311	570.468	472.367	282.192		Ripk2	224.671	327.164	227.14	274.203	247.788	351.979	397.75	289.045
Endogenous	Rock2	685	1205	1453	910	815	1069	1092	776	1165	787	651	583		711.661	1058.04	1106.33	941.282	846.343	931.135	1092	713.325	1239.8	894.375	761.594	603.555		701.536	1048.91	1098.96	931.032	836.593	921.635	1080.75	702.7	1227.92	884.125	751.969	593.805		Rock2	701.536	1048.91	1098.96	931.032	836.593	921.635	1080.75	702.7
Endogenous	Rps6ka5	149	163	144	201	192	121	389	262	568	592	477	283		154.799	143.12	109.643	207.909	199.384	105.395	389	240.839	604.468	672.77	558.034	292.978		144.674	133.995	102.268	197.659	189.634	95.8951	377.75	230.214	592.593	662.52	548.409	283.228		Rps6ka5	144.674	133.995	102.268	197.659	189.634	95.8951	377.75	230.214
Endogenous	Shc1	1210	1587	1919	1899	1690	1893	1667	1304	1578	1571	1639	1255		1257.1	1393.45	1461.15	1964.28	1754.99	1648.87	1667	1198.68	1679.32	1785.34	1917.44	1299.25		1246.97	1384.32	1453.77	1954.03	1745.24	1639.37	1655.75	1188.06	1667.44	1775.09	1907.81	1289.5		Shc1	1246.97	1384.32	1453.77	1954.03	1745.24	1639.37	1655.75	1188.06
Endogenous	Stat1	940	1153	2808	3073	2671	2319	3575	2997	3599	8087	5938	3648		976.587	1012.38	2138.05	3178.64	2773.72	2019.93	3575	2754.94	3830.07	9190.35	6946.77	3776.62		966.462	1003.25	2130.67	3168.39	2763.97	2010.43	3563.75	2744.32	3818.2	9180.1	6937.14	3766.87		Stat1	966.462	1003.25	2130.67	3168.39	2763.97	2010.43	3563.75	2744.32
Endogenous	Tgfb1	3890	5888	4674	2903	2459	5875	9168	6577	8287	5802	5497	4530		4041.41	5169.89	3558.84	3002.79	2553.57	5117.32	9168	6045.8	8819.07	6593.6	6430.85	4689.71		4031.28	5160.77	3551.47	2992.54	2543.82	5107.82	9156.75	6035.17	8807.19	6583.35	6421.22	4679.96		Tgfb1	4031.28	5160.77	3551.47	2992.54	2543.82	5107.82	9156.75	6035.17
Endogenous	Tgfb2	150	299	309	205	230	303	41	34	54	54	33	29		155.838	262.534	235.276	212.047	238.845	263.923	41	31.2539	57.4671	61.3675	38.6061	30.0225		145.713	253.409	227.901	201.797	229.095	254.423	29.75	20.6289	45.5921	51.1175	28.9811	20.2725		Tgfb2	145.713	253.409	227.901	201.797	229.095	254.423	29.75	20.6289
Endogenous	Tgfb3	120	133	259	124	142	185	819	440	297	116	104	78		124.671	116.779	197.206	128.263	147.461	161.141	819	404.463	316.069	131.826	121.668	80.75		114.546	107.654	189.831	118.013	137.711	151.641	807.75	393.838	304.194	121.576	112.043	71		Tgfb3	114.546	107.654	189.831	118.013	137.711	151.641	807.75	393.838
Endogenous	Tgfbr1	2040	4677	5883	2870	2454	5061	1496	1227	1626	1476	1254	922		2119.4	4106.59	4479.39	2968.66	2548.38	4408.3	1496	1127.9	1730.4	1677.38	1467.03	954.507		2109.28	4097.46	4472.01	2958.41	2538.63	4398.8	1484.75	1117.27	1718.52	1667.13	1457.41	944.757		Tgfbr1	2109.28	4097.46	4472.01	2958.41	2538.63	4398.8	1484.75	1117.27
Endogenous	Tlr1	253	418	380	368	252	527	1102	969	1375	2492	1814	1515		262.847	367.02	289.337	380.65	261.691	459.035	1102	890.737	1463.28	2832	2122.17	1568.41		252.722	357.895	281.962	370.4	251.941	449.535	1090.75	880.112	1451.41	2821.75	2112.54	1558.66		Tlr1	252.722	357.895	281.962	370.4	251.941	449.535	1090.75	880.112
Endogenous	Tlr2	1342	2074	732	400	353	1874	319	425	431	318	281	428		1394.23	1821.05	557.354	413.75	366.576	1632.32	319	390.674	458.672	361.386	328.737	443.09		1384.11	1811.93	549.979	403.5	356.826	1622.82	307.75	380.049	446.797	351.136	319.112	433.34		Tlr2	1384.11	1811.93	549.979	403.5	356.826	1622.82	307.75	380.049
Endogenous	Tlr3	121	289	426	424	352	310	249	238	162	349	326	206		125.71	253.753	324.362	438.575	365.537	270.02	249	218.778	172.401	396.616	381.382	213.263		115.585	244.628	316.987	428.325	355.787	260.52	237.75	208.153	160.526	386.366	371.757	203.513		Tlr3	115.585	244.628	316.987	428.325	355.787	260.52	237.75	208.153
Endogenous	Tlr4	549	1078	1134	404	436	1030	1351	1281	1381	1005	932	947		570.368	946.526	863.441	417.888	452.768	897.165	1351	1177.54	1469.67	1142.12	1090.33	980.388		560.243	937.401	856.066	407.638	443.018	887.665	1339.75	1166.91	1457.79	1131.87	1080.71	970.638		Tlr4	560.243	937.401	856.066	407.638	443.018	887.665	1339.75	1166.91
Endogenous	Tlr5	91	75	123	64	56	68	76	50	48	117	87	59		94.5419	65.8529	93.6537	66.2	58.1536	59.2303	76	45.9617	51.0818	132.963	101.78	61.0802		84.4169	56.7279	86.2787	55.95	48.4036	49.7303	64.75	35.3367	39.2068	122.713	92.1548	51.3302		Tlr5	84.4169	56.7279	86.2787	55.95	48.4036	49.7303	64.75	35.3367
Endogenous	Tlr6	422	721	385	90	65	483	588	527	700	354	257	395		438.425	633.066	293.144	93.0938	67.4998	420.709	588	484.436	744.943	402.298	300.66	408.927		428.3	623.941	285.769	82.8438	57.7498	411.209	576.75	473.811	733.068	392.048	291.035	399.177		Tlr6	428.3	623.941	285.769	82.8438	57.7498	411.209	576.75	473.811
Endogenous	Tlr7	190	500	635	189	176	506	724	489	1083	747	672	684		197.395	439.019	483.497	195.497	182.769	440.743	724	449.505	1152.53	848.917	786.161	708.116		187.27	429.894	476.122	185.247	173.019	431.243	712.75	438.88	1140.66	838.667	776.536	698.366		Tlr7	187.27	429.894	476.122	185.247	173.019	431.243	712.75	438.88
Endogenous	Tnf	390	816	287	87	82	804	125	89	176	215	150	95		405.18	716.479	218.525	89.9907	85.1536	700.311	125	81.8118	187.3	244.334	175.482	98.3494		395.055	707.354	211.15	79.7407	75.4036	690.811	113.75	71.1868	175.425	234.084	165.857	88.5994		Tnf	395.055	707.354	211.15	79.7407	75.4036	690.811	113.75	71.1868
Endogenous	Tnfsf14	207	183	106	45	47	114	513	305	619	341	323	310		215.057	160.681	80.7097	46.5469	48.8075	99.2978	513	280.366	658.743	387.524	377.872	320.93		204.932	151.556	73.3347	36.2969	39.0575	89.7978	501.75	269.741	646.868	377.274	368.247	311.18		Tnfsf14	204.932	151.556	73.3347	36.2969	39.0575	89.7978	501.75	269.741
Endogenous	Tollip	1883	2567	2147	2148	2137	2003	1992	1684	1920	1295	1157	1044		1956.29	2253.93	1634.75	2221.84	2219.18	1744.68	1992	1547.99	2043.27	1471.68	1353.55	1080.81		1946.16	2244.8	1627.38	2211.59	2209.43	1735.18	1980.75	1537.36	2031.4	1461.43	1343.93	1071.06		Tollip	1946.16	2244.8	1627.38	2211.59	2209.43	1735.18	1980.75	1537.36
Endogenous	Tradd	140	234	184	189	184	287	264	174	267	291	245	191		145.449	205.461	140.1	195.497	191.076	249.987	264	159.947	284.143	330.703	286.621	197.734		135.324	196.336	132.725	185.247	181.326	240.487	252.75	149.322	272.268	320.453	276.996	187.984		Tradd	135.324	196.336	132.725	185.247	181.326	240.487	252.75	149.322
Endogenous	Traf2	151	217	299	639	517	520	409	378	496	839	714	420		156.877	190.534	227.662	660.966	536.883	452.937	409	347.47	527.846	953.469	835.297	434.808		146.752	181.409	220.287	650.716	527.133	443.437	397.75	336.845	515.971	943.219	825.672	425.058		Traf2	146.752	181.409	220.287	650.716	527.133	443.437	397.75	336.845
Endogenous	Tubb5	1727	3285	3459	1669	1400	3543	5656	3564	6569	6713	5955	3659		1794.22	2884.36	2633.72	1726.37	1453.84	3086.07	5656	3276.15	6990.76	7628.89	6966.65	3788.01		1784.09	2875.23	2626.35	1716.12	1444.09	3076.57	5644.75	3265.52	6978.89	7618.64	6957.03	3778.26	HK	Tubb5	1784.09	2875.23	2626.35	1716.12	1444.09	3076.57	5644.75	3265.52
																																									Cltc	11898	19072.4	17272.9	23480.4	23072.1	17196	17314.8	14186
																																									Gapdh	29052.7	34357.3	16998.8	21356.8	20850.8	23967.4	16373.8	11640.7
																																									Gusb	664.135	1533.59	2053.77	1860.94	1723.44	2557.44	4225.75	3551.41
																																									Hprt1	1043.34	1285.98	1081.44	1404.78	1245.75	1171.62	998.75	713.731
																																									Pgk1	9594.71	9521.11	4209.33	5670.54	5512.77	6754.95	3221.75	2176.23
																																									Tubb5	1784.09	2875.23	2626.35	1716.12	1444.09	3076.57	5644.75	3265.52
																																									average	9006.16	11440.9	7373.75	9248.27	8974.82	9120.67	7963.25	5922.26
																																									total ave	7923.68
																																									corec Fac	1.13097	1.43672	0.925973	1.16137	1.12703	1.14535	1	0.743699
[truncated: 18 more columns]

## Sheet: Reporter Order
Name	Rank
POS_A(100)	100
POS_A(50)	101
POS_A(25)	102
POS_A(10)	103
POS_A(5)	104
POS_A(2.5)	105
POS_A(1)	106
POS_A(0.5)	107
POS_A(0.25)	108
POS_A(0.1)	109
POS_B(100)	110
POS_B(50)	111
POS_B(25)	112
POS_B(10)	113
POS_B(5)	114
POS_B(2.5)	115
POS_B(1)	116
POS_B(0.5)	117
POS_B(0.25)	118
POS_B(0.1)	119
POS_C(100)	120
POS_C(50)	121
POS_C(25)	122
POS_C(10)	123
POS_C(5)	124
POS_C(2.5)	125
POS_C(1)	126
POS_C(0.5)	127
POS_C(0.25)	128
POS_C(0.1)	129
POS_D(100)	130
POS_D(50)	131
POS_D(25)	132
POS_D(10)	133
POS_D(5)	134
POS_D(2.5)	135
POS_D(1)	136
POS_D(0.5)	137
POS_D(0.25)	138
POS_D(0.1)	139
POS_E(100)	140
POS_E(50)	141
POS_E(25)	142
POS_E(10)	143
POS_E(5)	144
POS_E(2.5)	145
POS_E(1)	146
POS_E(0.5)	147
POS_E(0.25)	148
POS_E(0.1)	149
POS_F(100)	150
POS_F(50)	151
POS_F(25)	152
POS_F(10)	153
POS_F(5)	154
POS_F(2.5)	155
POS_F(1)	156
POS_F(0.5)	157
POS_F(0.25)	158
POS_F(0.1)	159
POS_G(100)	160
POS_G(50)	161
POS_G(25)	162
POS_G(10)	163
POS_G(5)	164
POS_G(2.5)	165
POS_G(1)	166
POS_G(0.5)	167
POS_G(0.25)	168
POS_G(0.1)	169
POS_H(100)	170
POS_H(50)	171
POS_H(25)	172
POS_H(10)	173
POS_H(5)	174
POS_H(2.5)	175
POS_H(1)	176
POS_H(0.5)	177
POS_H(0.25)	178
POS_H(0.1)	179
POS_I(100)	180
POS_I(50)	181
POS_I(25)	182
POS_I(10)	183
POS_I(5)	184
POS_I(2.5)	185
POS_I(1)	186
POS_I(0.5)	187
POS_I(0.25)	188
POS_I(0.1)	189
POS_J(100)	190
POS_J(50)	191
POS_J(25)	192
POS_J(10)	193
POS_J(5)	194
POS_J(2.5)	195
POS_J(1)	196
POS_J(0.5)	197
POS_J(0.25)	198
POS_J(0.1)	199
NEG_A(0)	200
NEG_B(0)	201
NEG_C(0)	202
NEG_D(0)	203
NEG_E(0)	204
NEG_F(0)	205
NEG_G(0)	206
NEG_H(0)	207
NEG_I(0)	208

## Sheet: 20100707_dn_01_01
<Header>
FileVersion	1.6
SoftwareVersion	2.1.1.0005
</Header>
<Sample_Attributes>
ID	01
Owner
Comments
Date	20100707
GeneRLF	NS_Infl_m_C553
SystemAPF	n6_vDV1
</Sample_Attributes>
<Lane_Attributes>
ID	1
FovCount	600
FovCounted	559
ScannerID	DA29
StagePosition	1
BindingDensity	0.40
CartridgeID	dn
</Lane_Attributes>
<Code_Summary>
CodeClass	Name	Accession	Count
Endogenous	Ripk2	NM_138952.3	226
Endogenous	Ifna1	NM_010502.2	531
Endogenous	Ccl7	NM_013654.2	314
Endogenous	Fos	NM_010234.2	6523
Endogenous	Tnf	NM_013693.1	390
Endogenous	Raf1	NM_029780.3	950
Endogenous	Il18rap	NM_010553.2	679
Endogenous	Csf3	NM_009971.1	732
Endogenous	Cltc	NM_001003908.1	11462
Endogenous	Tlr7	NM_133211.3	190
Endogenous	Ccr2	NM_009915.2	186
Endogenous	Il5	NM_010558.1	18
Endogenous	C9	NM_013485.1	89
Endogenous	Ccl22	NM_009137.2	94
Endogenous	Gapdh	NM_008084.1	27974
Endogenous	C1qb	NM_009777.2	1435
Endogenous	Tlr6	NM_011604.3	422
Endogenous	Gusb	NM_010368.1	649
Endogenous	Pik3c2g	NM_011084.2	73
Endogenous	Ccl11	NM_011330.3	1491
Endogenous	Atf2	NM_001025093.1	962
Endogenous	Tlr2	NM_011905.2	1342
Endogenous	Ifng	NM_008337.1	69
Endogenous	Mef2c	NM_025282.2	75
Endogenous	Mef2b	NM_001045484.1	15
Endogenous	Plcb1	NM_019677.1	411
Endogenous	Cd40	NM_011611.2	228
Endogenous	Cd40lg	NM_011616.2	82
Endogenous	Il9	NM_008373.1	132
Endogenous	Hmgn1	NM_008251.3	5159
Endogenous	Il12a	NM_008351.1	174
Endogenous	Mapk1	NM_001038663.1	1094
Endogenous	Il18	NM_008360.1	63
Endogenous	Ccl21b	NM_011124.4	395
Endogenous	Tlr5	NM_016928.2	91
Endogenous	Tradd	NM_001033161.2	140
Endogenous	Cfd	NM_013459.1	8268
Endogenous	C2	NM_013484.2	1148
Endogenous	Il1a	NM_010554.4	3179
Endogenous	Cfl1	NM_007687.2	203
Endogenous	Map3k5	NM_008580.4	642
Endogenous	Myd88	NM_010851.2	650
Endogenous	Ltb	NM_008518.2	142
Endogenous	Il22ra2	NM_178258.5	10
Endogenous	Bcl6	NM_009744.3	80
Endogenous	Nfe2l2	NM_010902.3	2054
Endogenous	Nox1	NM_172203.1	100
Endogenous	C6	NM_016704.2	72
Endogenous	Myc	NM_010849.4	1973
Endogenous	Il1b	NM_008361.3	5603
Endogenous	Csf2	NM_009969.4	69
Endogenous	Il23a	NM_031252.1	90
Endogenous	Tubb5	NM_011655.4	1727
Endogenous	Prkca	NM_011101.3	111
Endogenous	Masp2	NM_010767.3	49
Endogenous	Limk1	NM_010717.2	594
Endogenous	Cd4	NM_013488.2	30
Endogenous	Kng1	NM_023125.3	157
Endogenous	Nfkb1	NM_008689.2	3149
Endogenous	Ccl17	NM_011332.2	84
Endogenous	Mapkapk2	NM_008551.1	3823
Endogenous	Mafg	XM_001002362.1	367
Endogenous	C3	NM_009778.2	29052
Endogenous	Il10	NM_010548.1	697
Endogenous	Max	NM_008558.1	482
Endogenous	Cxcl9	NM_008599.2	314
Endogenous	Fasl	NM_010177.3	29
Endogenous	Map2k6	NM_011943.2	81
Endogenous	Il4	NM_021283.1	60
Endogenous	C7	XM_356827.6	328
Endogenous	Myl2	NM_010861.3	77
Endogenous	Cebpb	NM_009883.3	29808
Endogenous	Tnfsf14	NM_019418.2	207
Endogenous	Rhoa	NM_016802.4	6180
Endogenous	Cxcl3	NM_203320.2	14597
Endogenous	Map2k4	NM_009157.4	1078
Endogenous	Mef2d	NM_133665.3	322
Endogenous	Hras1	NM_008284.2	107
Endogenous	Il12b	NM_008352.1	60
Endogenous	Hdac4	NM_207225.1	372
Endogenous	Gngt1	NM_010314.2	11
Endogenous	Nos2	NM_010927.3	740
Endogenous	C1s	NM_144938.2	1270
Endogenous	Ccr1	NM_009912.4	2995
Endogenous	Il6	NM_031168.1	10800
Endogenous	H2-Eb1	NM_010382.2	390
Endogenous	Csf1	NM_001113530.1	3050
Endogenous	Il6ra	NM_010559.2	622
Endogenous	Cdc42	NM_009861.1	13352
Endogenous	Il8ra	NM_178241.4	78
Endogenous	C4a	NM_011413.2	1003
Endogenous	Il13	NM_008355.2	69
Endogenous	Creb1	NM_133828.2	75
Endogenous	Fxyd2	NM_052823.2	5144
Endogenous	Ripk1	NM_009068.3	212
Endogenous	Rock2	NM_009072.2	685
Endogenous	Map3k7	NM_172688.2	1267
Endogenous	Tgfb1	NM_011577.1	3890
Endogenous	C8b	NM_133882.2	116
Endogenous	Hc	NM_010406.1	23
Endogenous	Ccr4	NM_009916.2	20
Endogenous	Jun	NM_010591.2	1786
Endogenous	Ccl4	NM_013652.1	5551
Endogenous	Map2k1	NM_008927.3	4549
Endogenous	Hprt1	NM_013556.2	1014
Endogenous	Mef2a	XM_976032.1	242
Endogenous	Il8rb	NM_009909.3	1761
Endogenous	Rps6ka5	NM_153587.2	149
Endogenous	Il2	NM_008366.2	34
Endogenous	Hspb1	NM_013560.2	4906
Endogenous	Gnas	NM_010309.3	4803
Endogenous	Cxcl10	NM_021274.1	589
Endogenous	Ifnb1	NM_010510.1	88
Endogenous	Tollip	NM_023764.3	1883
Endogenous	Il1rap	NM_008364.2	1195
Endogenous	Map3k9	NM_177395.4	67
Endogenous	Gnaq	NM_008139.5	458
Endogenous	Ppp1r12b	NM_001081307.1	64
Endogenous	Il23r	NM_144548.1	81
Endogenous	Il7	NM_008371.2	67
Endogenous	Ly96	NM_016923.1	328
Endogenous	C1r	NM_023143.3	1544
Endogenous	Keap1	NM_016679.4	255
Endogenous	C1qa	NM_007572.2	726
Endogenous	Daxx	NM_007829.3	214
Endogenous	Mknk1	NM_021461.4	302
Endogenous	Nfatc3	NM_010901.2	223
Endogenous	C3ar1	NM_009779.2	468
Endogenous	Il22	NM_016971.1	16
Endogenous	Lta	NM_010735.1	41
Endogenous	Cfb	NM_008198.2	4668
Endogenous	Mapk3	NM_011952.2	3668
Endogenous	Tlr3	NM_126166.2	121
Endogenous	Il1rn	NM_031167.4	2243
Endogenous	Mbl2	NM_010776.1	110
Endogenous	Ccl2	NM_011333.3	4368
Endogenous	Shc1	NM_011368.4	1210
Endogenous	Pla2g4a	NM_008869.2	484
Endogenous	Ccl24	NM_019577.4	96
Endogenous	Il3	NM_010556.4	10
Endogenous	Pdgfa	NM_008808.3	1947
Endogenous	Ccr3	NM_009914.4	61
Endogenous	Il15	NM_008357.1	49
Endogenous	Mapkapk5	XM_990515.1	810
Endogenous	Ddit3	NM_007837.3	785
Endogenous	Tlr4	NM_021297.2	549
Endogenous	H2-Ea	NM_010381.2	15
Endogenous	Nr3c1	NM_008173.3	1636
Endogenous	Mapk14	NM_011951.2	874
Endogenous	Ccl19	NM_011888.2	229
Endogenous	Il11	NM_008350.2	938
Endogenous	Rac1	NM_009007.2	4010
Endogenous	Cxcr4	NM_009911.3	1788
Endogenous	Mapk8	NM_016700.3	1013
Endogenous	Pgk1	NM_008828.2	9245
Endogenous	Ccl5	NM_013653.1	800
Endogenous	Cxcl1	NM_008176.1	2104
Endogenous	Tgfb2	NM_009367.1	150
Endogenous	Ptk2	NM_007982.2	1131
Endogenous	Masp1	NM_008555.2	71
Endogenous	Cxcl5	NM_009141.2	2735
Endogenous	Hspb2	NM_024441.2	178
Endogenous	Rapgef2	NM_001099624.2	1100
Endogenous	Mafk	NM_010757.2	272
Endogenous	Grb2	NM_008163.3	1349
Endogenous	Tgfbr1	NM_009370.2	2040
Endogenous	Prkcb1	NM_008855.2	488
Endogenous	Gnb1	NM_008142.3	9054
Endogenous	Il1r1	NM_001123382.1	977
Endogenous	Map3k1	NM_011945.2	1467
Endogenous	Cd55	NM_010016.2	262
Endogenous	Il10rb	NM_008349.5	1291
Endogenous	Ccl8	NM_021443.2	355
Endogenous	Cxcl2	NM_009140.2	12004
Endogenous	Elk1	NM_007922.4	58
Endogenous	Maff	NM_010755.3	822
Endogenous	C8a	NM_146148.1	10
Endogenous	Crp	NM_007768.4	83
Endogenous	Traf2	NM_009422.2	151
Endogenous	Tlr1	NM_030682.1	253
Endogenous	Itgb2	NM_008404.4	5204
Endogenous	Tgfb3	NM_009368.2	120
Endogenous	Ccl3	NM_011337.1	13629
Endogenous	Ccr7	NM_007719.2	138
Endogenous	Stat1	NM_009283.3	940
Positive	POS_C(8)	ERCC_00002.1	1381
Positive	POS_A(128)	ERCC_00117.1	14650
Positive	POS_F(0.125)	ERCC_00034.1	37
Positive	POS_D(2)	ERCC_00092.1	471
Positive	POS_B(32)	ERCC_00112.1	5792
Positive	POS_E(0.5)	ERCC_00035.1	64
Negative	NEG_C(0)	ERCC_00019.1	6
Negative	NEG_D(0)	ERCC_00076.1	19
Negative	NEG_E(0)	ERCC_00098.1	13
Negative	NEG_A(0)	ERCC_00096.1	7
Negative	NEG_H(0)	ERCC_00154.1	13
Negative	NEG_G(0)	ERCC_00144.1	4
Negative	NEG_F(0)	ERCC_00126.1	7
Negative	NEG_B(0)	ERCC_00041.1	12
</Code_Summary>
<Messages>
</Messages>

## Sheet: 20100707_dn_02_02
<Header>
FileVersion	1.6
SoftwareVersion	2.1.1.0005
</Header>
<Sample_Attributes>
ID	02
Owner
Comments
Date	20100707
GeneRLF	NS_Infl_m_C553
SystemAPF	n6_vDV1
</Sample_Attributes>
<Lane_Attributes>
ID	2
FovCount	600
FovCounted	542
ScannerID	DA29
StagePosition	1
BindingDensity	0.63
CartridgeID	dn
</Lane_Attributes>
<Code_Summary>
CodeClass	Name	Accession	Count
Endogenous	Ripk2	NM_138952.3	383
Endogenous	Ifna1	NM_010502.2	181
Endogenous	Ccl7	NM_013654.2	624
Endogenous	Fos	NM_010234.2	4654
Endogenous	Tnf	NM_013693.1	816
Endogenous	Raf1	NM_029780.3	2283
Endogenous	Il18rap	NM_010553.2	1004
Endogenous	Csf3	NM_009971.1	499
Endogenous	Cltc	NM_001003908.1	21732
Endogenous	Tlr7	NM_133211.3	500
Endogenous	Ccr2	NM_009915.2	341
Endogenous	Il5	NM_010558.1	15
Endogenous	C9	NM_013485.1	67
Endogenous	Ccl22	NM_009137.2	84
Endogenous	Gapdh	NM_008084.1	39140
Endogenous	C1qb	NM_009777.2	3571
Endogenous	Tlr6	NM_011604.3	721
Endogenous	Gusb	NM_010368.1	1757
Endogenous	Pik3c2g	NM_011084.2	47
Endogenous	Ccl11	NM_011330.3	3004
Endogenous	Atf2	NM_001025093.1	1958
Endogenous	Tlr2	NM_011905.2	2074
Endogenous	Ifng	NM_008337.1	47
Endogenous	Mef2c	NM_025282.2	167
Endogenous	Mef2b	NM_001045484.1	28
Endogenous	Plcb1	NM_019677.1	527
Endogenous	Cd40	NM_011611.2	365
Endogenous	Cd40lg	NM_011616.2	31
Endogenous	Il9	NM_008373.1	90
Endogenous	Hmgn1	NM_008251.3	7758
Endogenous	Il12a	NM_008351.1	325
Endogenous	Mapk1	NM_001038663.1	1854
Endogenous	Il18	NM_008360.1	150
Endogenous	Ccl21b	NM_011124.4	231
Endogenous	Tlr5	NM_016928.2	75
Endogenous	Tradd	NM_001033161.2	234
Endogenous	Cfd	NM_013459.1	3344
Endogenous	C2	NM_013484.2	1616
Endogenous	Il1a	NM_010554.4	5971
Endogenous	Cfl1	NM_007687.2	306
Endogenous	Map3k5	NM_008580.4	984
Endogenous	Myd88	NM_010851.2	1185
Endogenous	Ltb	NM_008518.2	289
Endogenous	Il22ra2	NM_178258.5	17
Endogenous	Bcl6	NM_009744.3	142
Endogenous	Nfe2l2	NM_010902.3	3548
Endogenous	Nox1	NM_172203.1	33
Endogenous	C6	NM_016704.2	54
Endogenous	Myc	NM_010849.4	1938
Endogenous	Il1b	NM_008361.3	11643
Endogenous	Csf2	NM_009969.4	81
Endogenous	Il23a	NM_031252.1	97
Endogenous	Tubb5	NM_011655.4	3285
Endogenous	Prkca	NM_011101.3	133
Endogenous	Masp2	NM_010767.3	21
Endogenous	Limk1	NM_010717.2	596
Endogenous	Cd4	NM_013488.2	26
Endogenous	Kng1	NM_023125.3	101
Endogenous	Nfkb1	NM_008689.2	4112
Endogenous	Ccl17	NM_011332.2	111
Endogenous	Mapkapk2	NM_008551.1	8391
Endogenous	Mafg	XM_001002362.1	279
Endogenous	C3	NM_009778.2	37932
Endogenous	Il10	NM_010548.1	1218
Endogenous	Max	NM_008558.1	687
Endogenous	Cxcl9	NM_008599.2	221
Endogenous	Fasl	NM_010177.3	25
Endogenous	Map2k6	NM_011943.2	129
Endogenous	Il4	NM_021283.1	16
Endogenous	C7	XM_356827.6	435
Endogenous	Myl2	NM_010861.3	45
Endogenous	Cebpb	NM_009883.3	40783
Endogenous	Tnfsf14	NM_019418.2	183
Endogenous	Rhoa	NM_016802.4	11886
Endogenous	Cxcl3	NM_203320.2	15957
Endogenous	Map2k4	NM_009157.4	2056
Endogenous	Mef2d	NM_133665.3	626
Endogenous	Hras1	NM_008284.2	67
Endogenous	Il12b	NM_008352.1	30
Endogenous	Hdac4	NM_207225.1	519
Endogenous	Gngt1	NM_010314.2	12
Endogenous	Nos2	NM_010927.3	917
Endogenous	C1s	NM_144938.2	1619
Endogenous	Ccr1	NM_009912.4	5463
Endogenous	Il6	NM_031168.1	11244
Endogenous	H2-Eb1	NM_010382.2	467
Endogenous	Csf1	NM_001113530.1	5579
Endogenous	Il6ra	NM_010559.2	983
Endogenous	Cdc42	NM_009861.1	27084
Endogenous	Il8ra	NM_178241.4	48
Endogenous	C4a	NM_011413.2	873
Endogenous	Il13	NM_008355.2	41
Endogenous	Creb1	NM_133828.2	80
Endogenous	Fxyd2	NM_052823.2	7568
Endogenous	Ripk1	NM_009068.3	374
Endogenous	Rock2	NM_009072.2	1205
Endogenous	Map3k7	NM_172688.2	2633
Endogenous	Tgfb1	NM_011577.1	5888
Endogenous	C8b	NM_133882.2	80
Endogenous	Hc	NM_010406.1	40
Endogenous	Ccr4	NM_009916.2	22
Endogenous	Jun	NM_010591.2	2922
Endogenous	Ccl4	NM_013652.1	5086
Endogenous	Map2k1	NM_008927.3	7829
Endogenous	Hprt1	NM_013556.2	1475
Endogenous	Mef2a	XM_976032.1	475
Endogenous	Il8rb	NM_009909.3	2822
Endogenous	Rps6ka5	NM_153587.2	163
Endogenous	Il2	NM_008366.2	25
Endogenous	Hspb1	NM_013560.2	13010
Endogenous	Gnas	NM_010309.3	6040
Endogenous	Cxcl10	NM_021274.1	580
Endogenous	Ifnb1	NM_010510.1	60
Endogenous	Tollip	NM_023764.3	2567
Endogenous	Il1rap	NM_008364.2	2359
Endogenous	Map3k9	NM_177395.4	58
Endogenous	Gnaq	NM_008139.5	901
Endogenous	Ppp1r12b	NM_001081307.1	69
Endogenous	Il23r	NM_144548.1	36
Endogenous	Il7	NM_008371.2	47
Endogenous	Ly96	NM_016923.1	601
Endogenous	C1r	NM_023143.3	1715
Endogenous	Keap1	NM_016679.4	402
Endogenous	C1qa	NM_007572.2	1569
Endogenous	Daxx	NM_007829.3	285
Endogenous	Mknk1	NM_021461.4	493
Endogenous	Nfatc3	NM_010901.2	436
Endogenous	C3ar1	NM_009779.2	723
Endogenous	Il22	NM_016971.1	17
Endogenous	Lta	NM_010735.1	71
Endogenous	Cfb	NM_008198.2	9949
Endogenous	Mapk3	NM_011952.2	4683
Endogenous	Tlr3	NM_126166.2	289
Endogenous	Il1rn	NM_031167.4	3232
Endogenous	Mbl2	NM_010776.1	45
Endogenous	Ccl2	NM_011333.3	17312
Endogenous	Shc1	NM_011368.4	1587
Endogenous	Pla2g4a	NM_008869.2	777
Endogenous	Ccl24	NM_019577.4	146
Endogenous	Il3	NM_010556.4	8
Endogenous	Pdgfa	NM_008808.3	2717
Endogenous	Ccr3	NM_009914.4	34
Endogenous	Il15	NM_008357.1	80
Endogenous	Mapkapk5	XM_990515.1	1562
Endogenous	Ddit3	NM_007837.3	674
Endogenous	Tlr4	NM_021297.2	1078
Endogenous	H2-Ea	NM_010381.2	14
Endogenous	Nr3c1	NM_008173.3	2830
Endogenous	Mapk14	NM_011951.2	1573
Endogenous	Ccl19	NM_011888.2	473
Endogenous	Il11	NM_008350.2	676
Endogenous	Rac1	NM_009007.2	7368
Endogenous	Cxcr4	NM_009911.3	2814
Endogenous	Mapk8	NM_016700.3	1562
Endogenous	Pgk1	NM_008828.2	10854
Endogenous	Ccl5	NM_013653.1	529
Endogenous	Cxcl1	NM_008176.1	4129
Endogenous	Tgfb2	NM_009367.1	299
Endogenous	Ptk2	NM_007982.2	1913
Endogenous	Masp1	NM_008555.2	71
Endogenous	Cxcl5	NM_009141.2	2863
Endogenous	Hspb2	NM_024441.2	253
Endogenous	Rapgef2	NM_001099624.2	1509
Endogenous	Mafk	NM_010757.2	351
Endogenous	Grb2	NM_008163.3	2799
Endogenous	Tgfbr1	NM_009370.2	4677
Endogenous	Prkcb1	NM_008855.2	780
Endogenous	Gnb1	NM_008142.3	15728
Endogenous	Il1r1	NM_001123382.1	1497
Endogenous	Map3k1	NM_011945.2	1601
Endogenous	Cd55	NM_010016.2	330
Endogenous	Il10rb	NM_008349.5	2552
Endogenous	Ccl8	NM_021443.2	290
Endogenous	Cxcl2	NM_009140.2	22907
Endogenous	Elk1	NM_007922.4	66
Endogenous	Maff	NM_010755.3	925
Endogenous	C8a	NM_146148.1	18
Endogenous	Crp	NM_007768.4	41
Endogenous	Traf2	NM_009422.2	217
Endogenous	Tlr1	NM_030682.1	418
Endogenous	Itgb2	NM_008404.4	10668
Endogenous	Tgfb3	NM_009368.2	133
Endogenous	Ccl3	NM_011337.1	16398
Endogenous	Ccr7	NM_007719.2	111
Endogenous	Stat1	NM_009283.3	1153
Positive	POS_C(8)	ERCC_00002.1	1105
Positive	POS_A(128)	ERCC_00117.1	12275
Positive	POS_F(0.125)	ERCC_00034.1	26
Positive	POS_D(2)	ERCC_00092.1	366
Positive	POS_B(32)	ERCC_00112.1	5112
Positive	POS_E(0.5)	ERCC_00035.1	43
Negative	NEG_C(0)	ERCC_00019.1	4
Negative	NEG_D(0)	ERCC_00076.1	24
Negative	NEG_E(0)	ERCC_00098.1	10
Negative	NEG_A(0)	ERCC_00096.1	6
Negative	NEG_H(0)	ERCC_00154.1	8
Negative	NEG_G(0)	ERCC_00144.1	6
Negative	NEG_F(0)	ERCC_00126.1	5
Negative	NEG_B(0)	ERCC_00041.1	10
</Code_Summary>
<Messages>
</Messages>

## Sheet: 20100707_dn_03_03
<Header>
FileVersion	1.6
SoftwareVersion	2.1.1.0005
</Header>
<Sample_Attributes>
ID	03
Owner
Comments
Date	20100707
GeneRLF	NS_Infl_m_C553
SystemAPF	n6_vDV1
</Sample_Attributes>
<Lane_Attributes>
ID	3
FovCount	600
FovCounted	532
ScannerID	DA29
StagePosition	1
BindingDensity	0.51
CartridgeID	dn
</Lane_Attributes>
<Code_Summary>
CodeClass	Name	Accession	Count
Endogenous	Ripk2	NM_138952.3	308
Endogenous	Ifna1	NM_010502.2	76
Endogenous	Ccl7	NM_013654.2	209
Endogenous	Fos	NM_010234.2	2582
Endogenous	Tnf	NM_013693.1	287
Endogenous	Raf1	NM_029780.3	2247
Endogenous	Il18rap	NM_010553.2	675
Endogenous	Csf3	NM_009971.1	527
Endogenous	Cltc	NM_001003908.1	22695
Endogenous	Tlr7	NM_133211.3	635
Endogenous	Ccr2	NM_009915.2	517
Endogenous	Il5	NM_010558.1	17
Endogenous	C9	NM_013485.1	23
Endogenous	Ccl22	NM_009137.2	72
Endogenous	Gapdh	NM_008084.1	22335
Endogenous	C1qb	NM_009777.2	15833
Endogenous	Tlr6	NM_011604.3	385
Endogenous	Gusb	NM_010368.1	2707
Endogenous	Pik3c2g	NM_011084.2	38
Endogenous	Ccl11	NM_011330.3	745
Endogenous	Atf2	NM_001025093.1	2811
Endogenous	Tlr2	NM_011905.2	732
Endogenous	Ifng	NM_008337.1	25
Endogenous	Mef2c	NM_025282.2	322
Endogenous	Mef2b	NM_001045484.1	11
Endogenous	Plcb1	NM_019677.1	923
Endogenous	Cd40	NM_011611.2	324
Endogenous	Cd40lg	NM_011616.2	34
Endogenous	Il9	NM_008373.1	40
Endogenous	Hmgn1	NM_008251.3	8540
Endogenous	Il12a	NM_008351.1	183
Endogenous	Mapk1	NM_001038663.1	2086
Endogenous	Il18	NM_008360.1	153
Endogenous	Ccl21b	NM_011124.4	707
Endogenous	Tlr5	NM_016928.2	123
Endogenous	Tradd	NM_001033161.2	184
Endogenous	Cfd	NM_013459.1	5647
Endogenous	C2	NM_013484.2	3973
Endogenous	Il1a	NM_010554.4	1619
Endogenous	Cfl1	NM_007687.2	292
Endogenous	Map3k5	NM_008580.4	1366
Endogenous	Myd88	NM_010851.2	916
Endogenous	Ltb	NM_008518.2	442
Endogenous	Il22ra2	NM_178258.5	21
Endogenous	Bcl6	NM_009744.3	142
Endogenous	Nfe2l2	NM_010902.3	3822
Endogenous	Nox1	NM_172203.1	23
Endogenous	C6	NM_016704.2	287
Endogenous	Myc	NM_010849.4	1074
Endogenous	Il1b	NM_008361.3	3519
Endogenous	Csf2	NM_009969.4	159
Endogenous	Il23a	NM_031252.1	22
Endogenous	Tubb5	NM_011655.4	3459
Endogenous	Prkca	NM_011101.3	218
Endogenous	Masp2	NM_010767.3	15
Endogenous	Limk1	NM_010717.2	350
Endogenous	Cd4	NM_013488.2	132
Endogenous	Kng1	NM_023125.3	311
Endogenous	Nfkb1	NM_008689.2	2497
Endogenous	Ccl17	NM_011332.2	211
Endogenous	Mapkapk2	NM_008551.1	5564
Endogenous	Mafg	XM_001002362.1	309
Endogenous	C3	NM_009778.2	33941
Endogenous	Il10	NM_010548.1	384
Endogenous	Max	NM_008558.1	631
Endogenous	Cxcl9	NM_008599.2	1774
Endogenous	Fasl	NM_010177.3	34
Endogenous	Map2k6	NM_011943.2	102
Endogenous	Il4	NM_021283.1	17
Endogenous	C7	XM_356827.6	1194
Endogenous	Myl2	NM_010861.3	16
Endogenous	Cebpb	NM_009883.3	14526
Endogenous	Tnfsf14	NM_019418.2	106
Endogenous	Rhoa	NM_016802.4	12831
Endogenous	Cxcl3	NM_203320.2	3758
Endogenous	Map2k4	NM_009157.4	1800
Endogenous	Mef2d	NM_133665.3	573
Endogenous	Hras1	NM_008284.2	56
Endogenous	Il12b	NM_008352.1	8
Endogenous	Hdac4	NM_207225.1	509
Endogenous	Gngt1	NM_010314.2	6
Endogenous	Nos2	NM_010927.3	71
Endogenous	C1s	NM_144938.2	4156
Endogenous	Ccr1	NM_009912.4	2240
Endogenous	Il6	NM_031168.1	1294
Endogenous	H2-Eb1	NM_010382.2	2480
Endogenous	Csf1	NM_001113530.1	2912
Endogenous	Il6ra	NM_010559.2	1268
Endogenous	Cdc42	NM_009861.1	24683
Endogenous	Il8ra	NM_178241.4	46
Endogenous	C4a	NM_011413.2	1039
Endogenous	Il13	NM_008355.2	29
Endogenous	Creb1	NM_133828.2	87
Endogenous	Fxyd2	NM_052823.2	13777
Endogenous	Ripk1	NM_009068.3	421
Endogenous	Rock2	NM_009072.2	1453
Endogenous	Map3k7	NM_172688.2	3123
Endogenous	Tgfb1	NM_011577.1	4674
Endogenous	C8b	NM_133882.2	27
Endogenous	Hc	NM_010406.1	12
Endogenous	Ccr4	NM_009916.2	23
Endogenous	Jun	NM_010591.2	1910
Endogenous	Ccl4	NM_013652.1	515
Endogenous	Map2k1	NM_008927.3	3952
Endogenous	Hprt1	NM_013556.2	1430
Endogenous	Mef2a	XM_976032.1	623
Endogenous	Il8rb	NM_009909.3	1190
Endogenous	Rps6ka5	NM_153587.2	144
Endogenous	Il2	NM_008366.2	15
Endogenous	Hspb1	NM_013560.2	5360
Endogenous	Gnas	NM_010309.3	6931
Endogenous	Cxcl10	NM_021274.1	741
Endogenous	Ifnb1	NM_010510.1	30
Endogenous	Tollip	NM_023764.3	2147
Endogenous	Il1rap	NM_008364.2	1170
Endogenous	Map3k9	NM_177395.4	49
Endogenous	Gnaq	NM_008139.5	1133
Endogenous	Ppp1r12b	NM_001081307.1	113
Endogenous	Il23r	NM_144548.1	106
Endogenous	Il7	NM_008371.2	66
Endogenous	Ly96	NM_016923.1	716
Endogenous	C1r	NM_023143.3	3782
Endogenous	Keap1	NM_016679.4	543
Endogenous	C1qa	NM_007572.2	8454
Endogenous	Daxx	NM_007829.3	355
Endogenous	Mknk1	NM_021461.4	664
Endogenous	Nfatc3	NM_010901.2	491
Endogenous	C3ar1	NM_009779.2	2446
Endogenous	Il22	NM_016971.1	12
Endogenous	Lta	NM_010735.1	51
Endogenous	Cfb	NM_008198.2	6067
Endogenous	Mapk3	NM_011952.2	3906
Endogenous	Tlr3	NM_126166.2	426
Endogenous	Il1rn	NM_031167.4	927
Endogenous	Mbl2	NM_010776.1	20
Endogenous	Ccl2	NM_011333.3	3110
Endogenous	Shc1	NM_011368.4	1919
Endogenous	Pla2g4a	NM_008869.2	597
Endogenous	Ccl24	NM_019577.4	111
Endogenous	Il3	NM_010556.4	8
Endogenous	Pdgfa	NM_008808.3	1587
Endogenous	Ccr3	NM_009914.4	14
Endogenous	Il15	NM_008357.1	139
Endogenous	Mapkapk5	XM_990515.1	1572
Endogenous	Ddit3	NM_007837.3	504
Endogenous	Tlr4	NM_021297.2	1134
Endogenous	H2-Ea	NM_010381.2	7
Endogenous	Nr3c1	NM_008173.3	2259
Endogenous	Mapk14	NM_011951.2	2330
Endogenous	Ccl19	NM_011888.2	975
Endogenous	Il11	NM_008350.2	187
Endogenous	Rac1	NM_009007.2	6792
Endogenous	Cxcr4	NM_009911.3	2474
Endogenous	Mapk8	NM_016700.3	1399
Endogenous	Pgk1	NM_008828.2	5538
Endogenous	Ccl5	NM_013653.1	1871
Endogenous	Cxcl1	NM_008176.1	1698
Endogenous	Tgfb2	NM_009367.1	309
Endogenous	Ptk2	NM_007982.2	2047
Endogenous	Masp1	NM_008555.2	289
Endogenous	Cxcl5	NM_009141.2	6872
Endogenous	Hspb2	NM_024441.2	331
Endogenous	Rapgef2	NM_001099624.2	1322
Endogenous	Mafk	NM_010757.2	309
Endogenous	Grb2	NM_008163.3	3058
Endogenous	Tgfbr1	NM_009370.2	5883
Endogenous	Prkcb1	NM_008855.2	555
Endogenous	Gnb1	NM_008142.3	14204
Endogenous	Il1r1	NM_001123382.1	1682
Endogenous	Map3k1	NM_011945.2	3276
Endogenous	Cd55	NM_010016.2	286
Endogenous	Il10rb	NM_008349.5	2191
Endogenous	Ccl8	NM_021443.2	1586
Endogenous	Cxcl2	NM_009140.2	3675
Endogenous	Elk1	NM_007922.4	105
Endogenous	Maff	NM_010755.3	329
Endogenous	C8a	NM_146148.1	17
Endogenous	Crp	NM_007768.4	27
Endogenous	Traf2	NM_009422.2	299
Endogenous	Tlr1	NM_030682.1	380
Endogenous	Itgb2	NM_008404.4	5206
Endogenous	Tgfb3	NM_009368.2	259
Endogenous	Ccl3	NM_011337.1	3849
Endogenous	Ccr7	NM_007719.2	75
Endogenous	Stat1	NM_009283.3	2808
Positive	POS_C(8)	ERCC_00002.1	978
Positive	POS_A(128)	ERCC_00117.1	10723
Positive	POS_F(0.125)	ERCC_00034.1	23
Positive	POS_D(2)	ERCC_00092.1	315
Positive	POS_B(32)	ERCC_00112.1	4326
Positive	POS_E(0.5)	ERCC_00035.1	48
Negative	NEG_C(0)	ERCC_00019.1	9
Negative	NEG_D(0)	ERCC_00076.1	11
Negative	NEG_E(0)	ERCC_00098.1	6
Negative	NEG_A(0)	ERCC_00096.1	6
Negative	NEG_H(0)	ERCC_00154.1	8
Negative	NEG_G(0)	ERCC_00144.1	6
Negative	NEG_F(0)	ERCC_00126.1	3
Negative	NEG_B(0)	ERCC_00041.1	10
</Code_Summary>
<Messages>
</Messages>

## Sheet: 20100707_dn_04_04
<Header>
FileVersion	1.6
SoftwareVersion	2.1.1.0005
</Header>
<Sample_Attributes>
ID	04
Owner
Comments
Date	20100707
GeneRLF	NS_Infl_m_C553
SystemAPF	n6_vDV1
</Sample_Attributes>
<Lane_Attributes>
ID	4
FovCount	600
FovCounted	555
ScannerID	DA29
StagePosition	1
BindingDensity	0.40
CartridgeID	dn
</Lane_Attributes>
<Code_Summary>
CodeClass	Name	Accession	Count
Endogenous	Ripk2	NM_138952.3	275
Endogenous	Ifna1	NM_010502.2	44
Endogenous	Ccl7	NM_013654.2	91
Endogenous	Fos	NM_010234.2	788
Endogenous	Tnf	NM_013693.1	87
Endogenous	Raf1	NM_029780.3	1924
Endogenous	Il18rap	NM_010553.2	83
Endogenous	Csf3	NM_009971.1	43
Endogenous	Cltc	NM_001003908.1	22710
Endogenous	Tlr7	NM_133211.3	189
Endogenous	Ccr2	NM_009915.2	2853
Endogenous	Il5	NM_010558.1	17
Endogenous	C9	NM_013485.1	19
Endogenous	Ccl22	NM_009137.2	112
Endogenous	Gapdh	NM_008084.1	20657
Endogenous	C1qb	NM_009777.2	8247
Endogenous	Tlr6	NM_011604.3	90
Endogenous	Gusb	NM_010368.1	1809
Endogenous	Pik3c2g	NM_011084.2	103
Endogenous	Ccl11	NM_011330.3	305
Endogenous	Atf2	NM_001025093.1	3187
Endogenous	Tlr2	NM_011905.2	400
Endogenous	Ifng	NM_008337.1	21
Endogenous	Mef2c	NM_025282.2	410
Endogenous	Mef2b	NM_001045484.1	15
Endogenous	Plcb1	NM_019677.1	1675
Endogenous	Cd40	NM_011611.2	340
Endogenous	Cd40lg	NM_011616.2	43
Endogenous	Il9	NM_008373.1	25
Endogenous	Hmgn1	NM_008251.3	8741
Endogenous	Il12a	NM_008351.1	40
Endogenous	Mapk1	NM_001038663.1	1529
Endogenous	Il18	NM_008360.1	123
Endogenous	Ccl21b	NM_011124.4	1900
Endogenous	Tlr5	NM_016928.2	64
Endogenous	Tradd	NM_001033161.2	189
Endogenous	Cfd	NM_013459.1	10390
Endogenous	C2	NM_013484.2	4256
Endogenous	Il1a	NM_010554.4	109
Endogenous	Cfl1	NM_007687.2	74
Endogenous	Map3k5	NM_008580.4	1899
Endogenous	Myd88	NM_010851.2	843
Endogenous	Ltb	NM_008518.2	420
Endogenous	Il22ra2	NM_178258.5	33
Endogenous	Bcl6	NM_009744.3	116
Endogenous	Nfe2l2	NM_010902.3	6206
Endogenous	Nox1	NM_172203.1	24
Endogenous	C6	NM_016704.2	164
Endogenous	Myc	NM_010849.4	924
Endogenous	Il1b	NM_008361.3	642
Endogenous	Csf2	NM_009969.4	22
Endogenous	Il23a	NM_031252.1	22
Endogenous	Tubb5	NM_011655.4	1669
Endogenous	Prkca	NM_011101.3	392
Endogenous	Masp2	NM_010767.3	31
Endogenous	Limk1	NM_010717.2	218
Endogenous	Cd4	NM_013488.2	116
Endogenous	Kng1	NM_023125.3	759
Endogenous	Nfkb1	NM_008689.2	2067
Endogenous	Ccl17	NM_011332.2	104
Endogenous	Mapkapk2	NM_008551.1	4312
Endogenous	Mafg	XM_001002362.1	531
Endogenous	C3	NM_009778.2	16232
Endogenous	Il10	NM_010548.1	311
Endogenous	Max	NM_008558.1	523
Endogenous	Cxcl9	NM_008599.2	493
Endogenous	Fasl	NM_010177.3	26
Endogenous	Map2k6	NM_011943.2	179
Endogenous	Il4	NM_021283.1	9
Endogenous	C7	XM_356827.6	2272
Endogenous	Myl2	NM_010861.3	18
Endogenous	Cebpb	NM_009883.3	5191
Endogenous	Tnfsf14	NM_019418.2	45
Endogenous	Rhoa	NM_016802.4	10005
Endogenous	Cxcl3	NM_203320.2	162
Endogenous	Map2k4	NM_009157.4	1418
Endogenous	Mef2d	NM_133665.3	367
Endogenous	Hras1	NM_008284.2	54
Endogenous	Il12b	NM_008352.1	9
Endogenous	Hdac4	NM_207225.1	374
Endogenous	Gngt1	NM_010314.2	15
Endogenous	Nos2	NM_010927.3	18
Endogenous	C1s	NM_144938.2	2948
Endogenous	Ccr1	NM_009912.4	345
Endogenous	Il6	NM_031168.1	322
Endogenous	H2-Eb1	NM_010382.2	4898
Endogenous	Csf1	NM_001113530.1	1705
Endogenous	Il6ra	NM_010559.2	533
Endogenous	Cdc42	NM_009861.1	20434
Endogenous	Il8ra	NM_178241.4	40
Endogenous	C4a	NM_011413.2	1202
Endogenous	Il13	NM_008355.2	36
Endogenous	Creb1	NM_133828.2	115
Endogenous	Fxyd2	NM_052823.2	48533
Endogenous	Ripk1	NM_009068.3	446
Endogenous	Rock2	NM_009072.2	910
Endogenous	Map3k7	NM_172688.2	2741
Endogenous	Tgfb1	NM_011577.1	2903
Endogenous	C8b	NM_133882.2	14
Endogenous	Hc	NM_010406.1	31
Endogenous	Ccr4	NM_009916.2	30
Endogenous	Jun	NM_010591.2	1549
Endogenous	Ccl4	NM_013652.1	62
Endogenous	Map2k1	NM_008927.3	3631
Endogenous	Hprt1	NM_013556.2	1368
Endogenous	Mef2a	XM_976032.1	503
Endogenous	Il8rb	NM_009909.3	150
Endogenous	Rps6ka5	NM_153587.2	201
Endogenous	Il2	NM_008366.2	21
Endogenous	Hspb1	NM_013560.2	2194
Endogenous	Gnas	NM_010309.3	7794
Endogenous	Cxcl10	NM_021274.1	1003
Endogenous	Ifnb1	NM_010510.1	27
Endogenous	Tollip	NM_023764.3	2148
Endogenous	Il1rap	NM_008364.2	463
Endogenous	Map3k9	NM_177395.4	31
Endogenous	Gnaq	NM_008139.5	1412
Endogenous	Ppp1r12b	NM_001081307.1	135
Endogenous	Il23r	NM_144548.1	15
Endogenous	Il7	NM_008371.2	87
Endogenous	Ly96	NM_016923.1	724
Endogenous	C1r	NM_023143.3	3085
Endogenous	Keap1	NM_016679.4	642
Endogenous	C1qa	NM_007572.2	3944
Endogenous	Daxx	NM_007829.3	344
Endogenous	Mknk1	NM_021461.4	601
Endogenous	Nfatc3	NM_010901.2	492
Endogenous	C3ar1	NM_009779.2	1213
Endogenous	Il22	NM_016971.1	25
Endogenous	Lta	NM_010735.1	50
Endogenous	Cfb	NM_008198.2	7537
Endogenous	Mapk3	NM_011952.2	3730
Endogenous	Tlr3	NM_126166.2	424
Endogenous	Il1rn	NM_031167.4	194
Endogenous	Mbl2	NM_010776.1	47
Endogenous	Ccl2	NM_011333.3	1454
Endogenous	Shc1	NM_011368.4	1899
Endogenous	Pla2g4a	NM_008869.2	352
Endogenous	Ccl24	NM_019577.4	48
Endogenous	Il3	NM_010556.4	6
Endogenous	Pdgfa	NM_008808.3	1262
Endogenous	Ccr3	NM_009914.4	15
Endogenous	Il15	NM_008357.1	240
Endogenous	Mapkapk5	XM_990515.1	1768
Endogenous	Ddit3	NM_007837.3	824
Endogenous	Tlr4	NM_021297.2	404
Endogenous	H2-Ea	NM_010381.2	5
Endogenous	Nr3c1	NM_008173.3	3251
Endogenous	Mapk14	NM_011951.2	2694
Endogenous	Ccl19	NM_011888.2	470
Endogenous	Il11	NM_008350.2	204
Endogenous	Rac1	NM_009007.2	6720
Endogenous	Cxcr4	NM_009911.3	1207
Endogenous	Mapk8	NM_016700.3	1081
Endogenous	Pgk1	NM_008828.2	5492
Endogenous	Ccl5	NM_013653.1	1866
Endogenous	Cxcl1	NM_008176.1	1944
Endogenous	Tgfb2	NM_009367.1	205
Endogenous	Ptk2	NM_007982.2	1956
Endogenous	Masp1	NM_008555.2	93
Endogenous	Cxcl5	NM_009141.2	630
Endogenous	Hspb2	NM_024441.2	233
Endogenous	Rapgef2	NM_001099624.2	957
Endogenous	Mafk	NM_010757.2	243
Endogenous	Grb2	NM_008163.3	1863
Endogenous	Tgfbr1	NM_009370.2	2870
Endogenous	Prkcb1	NM_008855.2	376
Endogenous	Gnb1	NM_008142.3	11874
Endogenous	Il1r1	NM_001123382.1	1121
Endogenous	Map3k1	NM_011945.2	3164
Endogenous	Cd55	NM_010016.2	458
Endogenous	Il10rb	NM_008349.5	2544
Endogenous	Ccl8	NM_021443.2	468
Endogenous	Cxcl2	NM_009140.2	191
Endogenous	Elk1	NM_007922.4	84
Endogenous	Maff	NM_010755.3	217
Endogenous	C8a	NM_146148.1	426
Endogenous	Crp	NM_007768.4	7
Endogenous	Traf2	NM_009422.2	639
Endogenous	Tlr1	NM_030682.1	368
Endogenous	Itgb2	NM_008404.4	1132
Endogenous	Tgfb3	NM_009368.2	124
Endogenous	Ccl3	NM_011337.1	227
Endogenous	Ccr7	NM_007719.2	138
Endogenous	Stat1	NM_009283.3	3073
Positive	POS_C(8)	ERCC_00002.1	1297
Positive	POS_A(128)	ERCC_00117.1	14534
Positive	POS_F(0.125)	ERCC_00034.1	42
Positive	POS_D(2)	ERCC_00092.1	438
Positive	POS_B(32)	ERCC_00112.1	5918
Positive	POS_E(0.5)	ERCC_00035.1	68
Negative	NEG_C(0)	ERCC_00019.1	8
Negative	NEG_D(0)	ERCC_00076.1	17
Negative	NEG_E(0)	ERCC_00098.1	8
Negative	NEG_A(0)	ERCC_00096.1	9
Negative	NEG_H(0)	ERCC_00154.1	10
Negative	NEG_G(0)	ERCC_00144.1	7
Negative	NEG_F(0)	ERCC_00126.1	9
Negative	NEG_B(0)	ERCC_00041.1	14
</Code_Summary>
<Messages>
</Messages>

## Sheet: 20100707_dn_05_05
<Header>
FileVersion	1.6
SoftwareVersion	2.1.1.0005
</Header>
<Sample_Attributes>
ID	05
Owner
Comments
Date	20100707
GeneRLF	NS_Infl_m_C553
SystemAPF	n6_vDV1
</Sample_Attributes>
<Lane_Attributes>
ID	5
FovCount	600
FovCounted	555
ScannerID	DA29
StagePosition	1
BindingDensity	0.39
CartridgeID	dn
</Lane_Attributes>
<Code_Summary>
CodeClass	Name	Accession	Count
Endogenous	Ripk2	NM_138952.3	248
Endogenous	Ifna1	NM_010502.2	27
Endogenous	Ccl7	NM_013654.2	91
Endogenous	Fos	NM_010234.2	694
Endogenous	Tnf	NM_013693.1	82
Endogenous	Raf1	NM_029780.3	1899
Endogenous	Il18rap	NM_010553.2	102
Endogenous	Csf3	NM_009971.1	37
Endogenous	Cltc	NM_001003908.1	22227
Endogenous	Tlr7	NM_133211.3	176
Endogenous	Ccr2	NM_009915.2	2385
Endogenous	Il5	NM_010558.1	14
Endogenous	C9	NM_013485.1	35
Endogenous	Ccl22	NM_009137.2	115
Endogenous	Gapdh	NM_008084.1	20088
Endogenous	C1qb	NM_009777.2	8325
Endogenous	Tlr6	NM_011604.3	65
Endogenous	Gusb	NM_010368.1	1669
Endogenous	Pik3c2g	NM_011084.2	93
Endogenous	Ccl11	NM_011330.3	482
Endogenous	Atf2	NM_001025093.1	2801
Endogenous	Tlr2	NM_011905.2	353
Endogenous	Ifng	NM_008337.1	26
Endogenous	Mef2c	NM_025282.2	282
Endogenous	Mef2b	NM_001045484.1	14
Endogenous	Plcb1	NM_019677.1	1540
Endogenous	Cd40	NM_011611.2	285
Endogenous	Cd40lg	NM_011616.2	31
Endogenous	Il9	NM_008373.1	18
Endogenous	Hmgn1	NM_008251.3	8028
Endogenous	Il12a	NM_008351.1	42
Endogenous	Mapk1	NM_001038663.1	1281
Endogenous	Il18	NM_008360.1	112
Endogenous	Ccl21b	NM_011124.4	1563
Endogenous	Tlr5	NM_016928.2	56
Endogenous	Tradd	NM_001033161.2	184
Endogenous	Cfd	NM_013459.1	12410
Endogenous	C2	NM_013484.2	3516
Endogenous	Il1a	NM_010554.4	115
Endogenous	Cfl1	NM_007687.2	71
Endogenous	Map3k5	NM_008580.4	1875
Endogenous	Myd88	NM_010851.2	737
Endogenous	Ltb	NM_008518.2	263
Endogenous	Il22ra2	NM_178258.5	9
Endogenous	Bcl6	NM_009744.3	157
Endogenous	Nfe2l2	NM_010902.3	5296
Endogenous	Nox1	NM_172203.1	24
Endogenous	C6	NM_016704.2	168
Endogenous	Myc	NM_010849.4	855
Endogenous	Il1b	NM_008361.3	609
Endogenous	Csf2	NM_009969.4	28
Endogenous	Il23a	NM_031252.1	20
Endogenous	Tubb5	NM_011655.4	1400
Endogenous	Prkca	NM_011101.3	352
Endogenous	Masp2	NM_010767.3	30
Endogenous	Limk1	NM_010717.2	174
Endogenous	Cd4	NM_013488.2	66
Endogenous	Kng1	NM_023125.3	660
Endogenous	Nfkb1	NM_008689.2	1913
Endogenous	Ccl17	NM_011332.2	122
Endogenous	Mapkapk2	NM_008551.1	4082
Endogenous	Mafg	XM_001002362.1	433
Endogenous	C3	NM_009778.2	11758
Endogenous	Il10	NM_010548.1	284
Endogenous	Max	NM_008558.1	474
Endogenous	Cxcl9	NM_008599.2	383
Endogenous	Fasl	NM_010177.3	16
Endogenous	Map2k6	NM_011943.2	156
Endogenous	Il4	NM_021283.1	6
Endogenous	C7	XM_356827.6	2466
Endogenous	Myl2	NM_010861.3	12
Endogenous	Cebpb	NM_009883.3	5018
Endogenous	Tnfsf14	NM_019418.2	47
Endogenous	Rhoa	NM_016802.4	9162
Endogenous	Cxcl3	NM_203320.2	178
Endogenous	Map2k4	NM_009157.4	1356
Endogenous	Mef2d	NM_133665.3	337
Endogenous	Hras1	NM_008284.2	59
Endogenous	Il12b	NM_008352.1	13
Endogenous	Hdac4	NM_207225.1	296
Endogenous	Gngt1	NM_010314.2	9
Endogenous	Nos2	NM_010927.3	30
Endogenous	C1s	NM_144938.2	2901
Endogenous	Ccr1	NM_009912.4	327
Endogenous	Il6	NM_031168.1	436
Endogenous	H2-Eb1	NM_010382.2	4227
Endogenous	Csf1	NM_001113530.1	1492
Endogenous	Il6ra	NM_010559.2	453
Endogenous	Cdc42	NM_009861.1	19450
Endogenous	Il8ra	NM_178241.4	37
Endogenous	C4a	NM_011413.2	1414
Endogenous	Il13	NM_008355.2	34
Endogenous	Creb1	NM_133828.2	109
Endogenous	Fxyd2	NM_052823.2	47640
Endogenous	Ripk1	NM_009068.3	398
Endogenous	Rock2	NM_009072.2	815
Endogenous	Map3k7	NM_172688.2	2558
Endogenous	Tgfb1	NM_011577.1	2459
Endogenous	C8b	NM_133882.2	25
Endogenous	Hc	NM_010406.1	24
Endogenous	Ccr4	NM_009916.2	31
Endogenous	Jun	NM_010591.2	1206
Endogenous	Ccl4	NM_013652.1	83
Endogenous	Map2k1	NM_008927.3	3437
Endogenous	Hprt1	NM_013556.2	1209
Endogenous	Mef2a	XM_976032.1	433
Endogenous	Il8rb	NM_009909.3	151
Endogenous	Rps6ka5	NM_153587.2	192
Endogenous	Il2	NM_008366.2	16
Endogenous	Hspb1	NM_013560.2	2333
Endogenous	Gnas	NM_010309.3	7246
Endogenous	Cxcl10	NM_021274.1	554
Endogenous	Ifnb1	NM_010510.1	24
Endogenous	Tollip	NM_023764.3	2137
Endogenous	Il1rap	NM_008364.2	456
Endogenous	Map3k9	NM_177395.4	19
Endogenous	Gnaq	NM_008139.5	1333
Endogenous	Ppp1r12b	NM_001081307.1	118
Endogenous	Il23r	NM_144548.1	21
Endogenous	Il7	NM_008371.2	67
Endogenous	Ly96	NM_016923.1	674
Endogenous	C1r	NM_023143.3	2876
Endogenous	Keap1	NM_016679.4	559
Endogenous	C1qa	NM_007572.2	4172
Endogenous	Daxx	NM_007829.3	295
Endogenous	Mknk1	NM_021461.4	578
Endogenous	Nfatc3	NM_010901.2	510
Endogenous	C3ar1	NM_009779.2	1021
Endogenous	Il22	NM_016971.1	19
Endogenous	Lta	NM_010735.1	35
Endogenous	Cfb	NM_008198.2	6576
Endogenous	Mapk3	NM_011952.2	3288
Endogenous	Tlr3	NM_126166.2	352
Endogenous	Il1rn	NM_031167.4	149
Endogenous	Mbl2	NM_010776.1	34
Endogenous	Ccl2	NM_011333.3	1639
Endogenous	Shc1	NM_011368.4	1690
Endogenous	Pla2g4a	NM_008869.2	376
Endogenous	Ccl24	NM_019577.4	122
Endogenous	Il3	NM_010556.4	3
Endogenous	Pdgfa	NM_008808.3	1181
Endogenous	Ccr3	NM_009914.4	12
Endogenous	Il15	NM_008357.1	230
Endogenous	Mapkapk5	XM_990515.1	1727
Endogenous	Ddit3	NM_007837.3	662
Endogenous	Tlr4	NM_021297.2	436
Endogenous	H2-Ea	NM_010381.2	8
Endogenous	Nr3c1	NM_008173.3	2967
Endogenous	Mapk14	NM_011951.2	2622
Endogenous	Ccl19	NM_011888.2	397
Endogenous	Il11	NM_008350.2	184
Endogenous	Rac1	NM_009007.2	6304
Endogenous	Cxcr4	NM_009911.3	938
Endogenous	Mapk8	NM_016700.3	958
Endogenous	Pgk1	NM_008828.2	5318
Endogenous	Ccl5	NM_013653.1	1440
Endogenous	Cxcl1	NM_008176.1	1495
Endogenous	Tgfb2	NM_009367.1	230
Endogenous	Ptk2	NM_007982.2	1835
Endogenous	Masp1	NM_008555.2	77
Endogenous	Cxcl5	NM_009141.2	654
Endogenous	Hspb2	NM_024441.2	309
Endogenous	Rapgef2	NM_001099624.2	932
Endogenous	Mafk	NM_010757.2	221
Endogenous	Grb2	NM_008163.3	1750
Endogenous	Tgfbr1	NM_009370.2	2454
Endogenous	Prkcb1	NM_008855.2	290
Endogenous	Gnb1	NM_008142.3	11163
Endogenous	Il1r1	NM_001123382.1	1070
Endogenous	Map3k1	NM_011945.2	2593
Endogenous	Cd55	NM_010016.2	560
Endogenous	Il10rb	NM_008349.5	2248
Endogenous	Ccl8	NM_021443.2	725
Endogenous	Cxcl2	NM_009140.2	292
Endogenous	Elk1	NM_007922.4	74
Endogenous	Maff	NM_010755.3	146
Endogenous	C8a	NM_146148.1	550
Endogenous	Crp	NM_007768.4	5
Endogenous	Traf2	NM_009422.2	517
Endogenous	Tlr1	NM_030682.1	252
Endogenous	Itgb2	NM_008404.4	958
Endogenous	Tgfb3	NM_009368.2	142
Endogenous	Ccl3	NM_011337.1	218
Endogenous	Ccr7	NM_007719.2	67
Endogenous	Stat1	NM_009283.3	2671
Positive	POS_C(8)	ERCC_00002.1	1303
Positive	POS_A(128)	ERCC_00117.1	14542
Positive	POS_F(0.125)	ERCC_00034.1	54
Positive	POS_D(2)	ERCC_00092.1	442
Positive	POS_B(32)	ERCC_00112.1	5983
Positive	POS_E(0.5)	ERCC_00035.1	61
Negative	NEG_C(0)	ERCC_00019.1	6
Negative	NEG_D(0)	ERCC_00076.1	18
Negative	NEG_E(0)	ERCC_00098.1	15
Negative	NEG_A(0)	ERCC_00096.1	6
Negative	NEG_H(0)	ERCC_00154.1	10
Negative	NEG_G(0)	ERCC_00144.1	10
Negative	NEG_F(0)	ERCC_00126.1	8
Negative	NEG_B(0)	ERCC_00041.1	5
</Code_Summary>
<Messages>
</Messages>

## Sheet: 20100707_dn_06_06
<Header>
FileVersion	1.6
SoftwareVersion	2.1.1.0005
</Header>
<Sample_Attributes>
ID	06
Owner
Comments
Date	20100707
GeneRLF	NS_Infl_m_C553
SystemAPF	n6_vDV1
</Sample_Attributes>
<Lane_Attributes>
ID	6
FovCount	600
FovCounted	522
ScannerID	DA29
StagePosition	1
BindingDensity	0.55
CartridgeID	dn
</Lane_Attributes>
<Code_Summary>
CodeClass	Name	Accession	Count
Endogenous	Ripk2	NM_138952.3	415
Endogenous	Ifna1	NM_010502.2	53
Endogenous	Ccl7	NM_013654.2	537
Endogenous	Fos	NM_010234.2	2198
Endogenous	Tnf	NM_013693.1	804
Endogenous	Raf1	NM_029780.3	2231
Endogenous	Il18rap	NM_010553.2	404
Endogenous	Csf3	NM_009971.1	153
Endogenous	Cltc	NM_001003908.1	19753
Endogenous	Tlr7	NM_133211.3	506
Endogenous	Ccr2	NM_009915.2	1111
Endogenous	Il5	NM_010558.1	20
Endogenous	C9	NM_013485.1	43
Endogenous	Ccl22	NM_009137.2	66
Endogenous	Gapdh	NM_008084.1	27527
Endogenous	C1qb	NM_009777.2	6208
Endogenous	Tlr6	NM_011604.3	483
Endogenous	Gusb	NM_010368.1	2947
Endogenous	Pik3c2g	NM_011084.2	30
Endogenous	Ccl11	NM_011330.3	897
Endogenous	Atf2	NM_001025093.1	2474
Endogenous	Tlr2	NM_011905.2	1874
Endogenous	Ifng	NM_008337.1	24
Endogenous	Mef2c	NM_025282.2	173
Endogenous	Mef2b	NM_001045484.1	11
Endogenous	Plcb1	NM_019677.1	675
Endogenous	Cd40	NM_011611.2	403
Endogenous	Cd40lg	NM_011616.2	31
Endogenous	Il9	NM_008373.1	20
Endogenous	Hmgn1	NM_008251.3	9163
Endogenous	Il12a	NM_008351.1	119
Endogenous	Mapk1	NM_001038663.1	1654
Endogenous	Il18	NM_008360.1	132
Endogenous	Ccl21b	NM_011124.4	775
Endogenous	Tlr5	NM_016928.2	68
Endogenous	Tradd	NM_001033161.2	287
Endogenous	Cfd	NM_013459.1	3897
Endogenous	C2	NM_013484.2	2533
Endogenous	Il1a	NM_010554.4	2693
Endogenous	Cfl1	NM_007687.2	126
Endogenous	Map3k5	NM_008580.4	1304
Endogenous	Myd88	NM_010851.2	1396
Endogenous	Ltb	NM_008518.2	397
Endogenous	Il22ra2	NM_178258.5	9
Endogenous	Bcl6	NM_009744.3	185
Endogenous	Nfe2l2	NM_010902.3	7454
Endogenous	Nox1	NM_172203.1	10
Endogenous	C6	NM_016704.2	69
Endogenous	Myc	NM_010849.4	1931
Endogenous	Il1b	NM_008361.3	6647
Endogenous	Csf2	NM_009969.4	48
Endogenous	Il23a	NM_031252.1	60
Endogenous	Tubb5	NM_011655.4	3543
Endogenous	Prkca	NM_011101.3	193
Endogenous	Masp2	NM_010767.3	11
Endogenous	Limk1	NM_010717.2	431
Endogenous	Cd4	NM_013488.2	56
Endogenous	Kng1	NM_023125.3	248
Endogenous	Nfkb1	NM_008689.2	3780
Endogenous	Ccl17	NM_011332.2	55
Endogenous	Mapkapk2	NM_008551.1	6549
Endogenous	Mafg	XM_001002362.1	522
Endogenous	C3	NM_009778.2	55426
Endogenous	Il10	NM_010548.1	529
Endogenous	Max	NM_008558.1	564
Endogenous	Cxcl9	NM_008599.2	162
Endogenous	Fasl	NM_010177.3	26
Endogenous	Map2k6	NM_011943.2	93
Endogenous	Il4	NM_021283.1	15
Endogenous	C7	XM_356827.6	579
Endogenous	Myl2	NM_010861.3	18
Endogenous	Cebpb	NM_009883.3	24066
Endogenous	Tnfsf14	NM_019418.2	114
Endogenous	Rhoa	NM_016802.4	11197
Endogenous	Cxcl3	NM_203320.2	2552
Endogenous	Map2k4	NM_009157.4	1742
Endogenous	Mef2d	NM_133665.3	390
Endogenous	Hras1	NM_008284.2	51
Endogenous	Il12b	NM_008352.1	9
Endogenous	Hdac4	NM_207225.1	408
Endogenous	Gngt1	NM_010314.2	9
Endogenous	Nos2	NM_010927.3	446
Endogenous	C1s	NM_144938.2	2467
Endogenous	Ccr1	NM_009912.4	2212
Endogenous	Il6	NM_031168.1	1438
Endogenous	H2-Eb1	NM_010382.2	933
Endogenous	Csf1	NM_001113530.1	5032
Endogenous	Il6ra	NM_010559.2	929
Endogenous	Cdc42	NM_009861.1	27116
Endogenous	Il8ra	NM_178241.4	39
Endogenous	C4a	NM_011413.2	716
Endogenous	Il13	NM_008355.2	24
Endogenous	Creb1	NM_133828.2	104
Endogenous	Fxyd2	NM_052823.2	11904
Endogenous	Ripk1	NM_009068.3	465
Endogenous	Rock2	NM_009072.2	1069
Endogenous	Map3k7	NM_172688.2	2614
Endogenous	Tgfb1	NM_011577.1	5875
Endogenous	C8b	NM_133882.2	37
Endogenous	Hc	NM_010406.1	26
Endogenous	Ccr4	NM_009916.2	25
Endogenous	Jun	NM_010591.2	2720
Endogenous	Ccl4	NM_013652.1	3058
Endogenous	Map2k1	NM_008927.3	5665
Endogenous	Hprt1	NM_013556.2	1356
Endogenous	Mef2a	XM_976032.1	500
Endogenous	Il8rb	NM_009909.3	1731
Endogenous	Rps6ka5	NM_153587.2	121
Endogenous	Il2	NM_008366.2	16
Endogenous	Hspb1	NM_013560.2	5636
Endogenous	Gnas	NM_010309.3	6272
Endogenous	Cxcl10	NM_021274.1	973
Endogenous	Ifnb1	NM_010510.1	25
Endogenous	Tollip	NM_023764.3	2003
Endogenous	Il1rap	NM_008364.2	1273
Endogenous	Map3k9	NM_177395.4	22
Endogenous	Gnaq	NM_008139.5	1071
Endogenous	Ppp1r12b	NM_001081307.1	109
Endogenous	Il23r	NM_144548.1	24
Endogenous	Il7	NM_008371.2	72
Endogenous	Ly96	NM_016923.1	946
Endogenous	C1r	NM_023143.3	2308
Endogenous	Keap1	NM_016679.4	488
Endogenous	C1qa	NM_007572.2	2853
Endogenous	Daxx	NM_007829.3	304
Endogenous	Mknk1	NM_021461.4	609
Endogenous	Nfatc3	NM_010901.2	510
Endogenous	C3ar1	NM_009779.2	1537
Endogenous	Il22	NM_016971.1	13
Endogenous	Lta	NM_010735.1	28
Endogenous	Cfb	NM_008198.2	8068
Endogenous	Mapk3	NM_011952.2	4646
Endogenous	Tlr3	NM_126166.2	310
Endogenous	Il1rn	NM_031167.4	2237
Endogenous	Mbl2	NM_010776.1	12
Endogenous	Ccl2	NM_011333.3	10701
Endogenous	Shc1	NM_011368.4	1893
Endogenous	Pla2g4a	NM_008869.2	664
Endogenous	Ccl24	NM_019577.4	165
Endogenous	Il3	NM_010556.4	19
Endogenous	Pdgfa	NM_008808.3	2961
Endogenous	Ccr3	NM_009914.4	11
Endogenous	Il15	NM_008357.1	89
Endogenous	Mapkapk5	XM_990515.1	1821
Endogenous	Ddit3	NM_007837.3	785
Endogenous	Tlr4	NM_021297.2	1030
Endogenous	H2-Ea	NM_010381.2	7
Endogenous	Nr3c1	NM_008173.3	2398
Endogenous	Mapk14	NM_011951.2	2375
Endogenous	Ccl19	NM_011888.2	632
Endogenous	Il11	NM_008350.2	177
Endogenous	Rac1	NM_009007.2	6847
Endogenous	Cxcr4	NM_009911.3	2736
Endogenous	Mapk8	NM_016700.3	1084
Endogenous	Pgk1	NM_008828.2	7766
Endogenous	Ccl5	NM_013653.1	642
Endogenous	Cxcl1	NM_008176.1	3624
Endogenous	Tgfb2	NM_009367.1	303
Endogenous	Ptk2	NM_007982.2	1862
Endogenous	Masp1	NM_008555.2	79
Endogenous	Cxcl5	NM_009141.2	2669
Endogenous	Hspb2	NM_024441.2	162
Endogenous	Rapgef2	NM_001099624.2	1049
Endogenous	Mafk	NM_010757.2	214
Endogenous	Grb2	NM_008163.3	2263
Endogenous	Tgfbr1	NM_009370.2	5061
Endogenous	Prkcb1	NM_008855.2	833
Endogenous	Gnb1	NM_008142.3	14884
Endogenous	Il1r1	NM_001123382.1	1507
Endogenous	Map3k1	NM_011945.2	2560
Endogenous	Cd55	NM_010016.2	228
Endogenous	Il10rb	NM_008349.5	3234
Endogenous	Ccl8	NM_021443.2	320
Endogenous	Cxcl2	NM_009140.2	3986
Endogenous	Elk1	NM_007922.4	67
Endogenous	Maff	NM_010755.3	500
Endogenous	C8a	NM_146148.1	8
Endogenous	Crp	NM_007768.4	26
Endogenous	Traf2	NM_009422.2	520
Endogenous	Tlr1	NM_030682.1	527
Endogenous	Itgb2	NM_008404.4	8357
Endogenous	Tgfb3	NM_009368.2	185
Endogenous	Ccl3	NM_011337.1	8884
Endogenous	Ccr7	NM_007719.2	52
Endogenous	Stat1	NM_009283.3	2319
Positive	POS_C(8)	ERCC_00002.1	1141
Positive	POS_A(128)	ERCC_00117.1	12289
Positive	POS_F(0.125)	ERCC_00034.1	20
Positive	POS_D(2)	ERCC_00092.1	392
Positive	POS_B(32)	ERCC_00112.1	4885
Positive	POS_E(0.5)	ERCC_00035.1	49
Negative	NEG_C(0)	ERCC_00019.1	13
Negative	NEG_D(0)	ERCC_00076.1	20
Negative	NEG_E(0)	ERCC_00098.1	9
Negative	NEG_A(0)	ERCC_00096.1	4
Negative	NEG_H(0)	ERCC_00154.1	10
Negative	NEG_G(0)	ERCC_00144.1	7
Negative	NEG_F(0)	ERCC_00126.1	5
Negative	NEG_B(0)	ERCC_00041.1	8
</Code_Summary>
<Messages>
</Messages>

## Sheet: 20100707_dn_07_07
<Header>
FileVersion	1.6
SoftwareVersion	2.1.1.0005
</Header>
<Sample_Attributes>
ID	07
Owner
Comments
Date	20100707
GeneRLF	NS_Infl_m_C553
SystemAPF	n6_vDV1
</Sample_Attributes>
<Lane_Attributes>
ID	7
FovCount	600
FovCounted	530
ScannerID	DA29
StagePosition	1
BindingDensity	0.46
CartridgeID	dn
</Lane_Attributes>
<Code_Summary>
CodeClass	Name	Accession	Count
Endogenous	Ripk2	NM_138952.3	409
Endogenous	Ifna1	NM_010502.2	87
Endogenous	Ccl7	NM_013654.2	37
Endogenous	Fos	NM_010234.2	1871
Endogenous	Tnf	NM_013693.1	125
Endogenous	Raf1	NM_029780.3	2046
Endogenous	Il18rap	NM_010553.2	577
Endogenous	Csf3	NM_009971.1	29
Endogenous	Cltc	NM_001003908.1	17326
Endogenous	Tlr7	NM_133211.3	724
Endogenous	Ccr2	NM_009915.2	613
Endogenous	Il5	NM_010558.1	14
Endogenous	C9	NM_013485.1	27
Endogenous	Ccl22	NM_009137.2	113
Endogenous	Gapdh	NM_008084.1	16385
Endogenous	C1qb	NM_009777.2	46576
Endogenous	Tlr6	NM_011604.3	588
Endogenous	Gusb	NM_010368.1	4237
Endogenous	Pik3c2g	NM_011084.2	29
Endogenous	Ccl11	NM_011330.3	119
Endogenous	Atf2	NM_001025093.1	2271
Endogenous	Tlr2	NM_011905.2	319
Endogenous	Ifng	NM_008337.1	38
Endogenous	Mef2c	NM_025282.2	1231
Endogenous	Mef2b	NM_001045484.1	49
Endogenous	Plcb1	NM_019677.1	227
Endogenous	Cd40	NM_011611.2	135
Endogenous	Cd40lg	NM_011616.2	88
Endogenous	Il9	NM_008373.1	33
Endogenous	Hmgn1	NM_008251.3	6421
Endogenous	Il12a	NM_008351.1	877
Endogenous	Mapk1	NM_001038663.1	2972
Endogenous	Il18	NM_008360.1	3043
Endogenous	Ccl21b	NM_011124.4	4182
Endogenous	Tlr5	NM_016928.2	76
Endogenous	Tradd	NM_001033161.2	264
Endogenous	Cfd	NM_013459.1	26
Endogenous	C2	NM_013484.2	2084
Endogenous	Il1a	NM_010554.4	784
Endogenous	Cfl1	NM_007687.2	578
Endogenous	Map3k5	NM_008580.4	1552
Endogenous	Myd88	NM_010851.2	1648
Endogenous	Ltb	NM_008518.2	2047
Endogenous	Il22ra2	NM_178258.5	30
Endogenous	Bcl6	NM_009744.3	97
Endogenous	Nfe2l2	NM_010902.3	1995
Endogenous	Nox1	NM_172203.1	40
Endogenous	C6	NM_016704.2	5028
Endogenous	Myc	NM_010849.4	1779
Endogenous	Il1b	NM_008361.3	424
Endogenous	Csf2	NM_009969.4	26
Endogenous	Il23a	NM_031252.1	12
Endogenous	Tubb5	NM_011655.4	5656
Endogenous	Prkca	NM_011101.3	908
Endogenous	Masp2	NM_010767.3	15
Endogenous	Limk1	NM_010717.2	309
Endogenous	Cd4	NM_013488.2	1110
Endogenous	Kng1	NM_023125.3	14
Endogenous	Nfkb1	NM_008689.2	3351
Endogenous	Ccl17	NM_011332.2	122
Endogenous	Mapkapk2	NM_008551.1	3489
Endogenous	Mafg	XM_001002362.1	243
Endogenous	C3	NM_009778.2	18089
Endogenous	Il10	NM_010548.1	800
Endogenous	Max	NM_008558.1	1022
Endogenous	Cxcl9	NM_008599.2	778
Endogenous	Fasl	NM_010177.3	77
Endogenous	Map2k6	NM_011943.2	106
Endogenous	Il4	NM_021283.1	18
Endogenous	C7	XM_356827.6	580
Endogenous	Myl2	NM_010861.3	21
Endogenous	Cebpb	NM_009883.3	8054
Endogenous	Tnfsf14	NM_019418.2	513
Endogenous	Rhoa	NM_016802.4	11016
Endogenous	Cxcl3	NM_203320.2	39
Endogenous	Map2k4	NM_009157.4	1492
Endogenous	Mef2d	NM_133665.3	756
Endogenous	Hras1	NM_008284.2	73
Endogenous	Il12b	NM_008352.1	15
Endogenous	Hdac4	NM_207225.1	607
Endogenous	Gngt1	NM_010314.2	8
Endogenous	Nos2	NM_010927.3	24
Endogenous	C1s	NM_144938.2	4237
Endogenous	Ccr1	NM_009912.4	936
Endogenous	Il6	NM_031168.1	84
Endogenous	H2-Eb1	NM_010382.2	4319
Endogenous	Csf1	NM_001113530.1	2006
Endogenous	Il6ra	NM_010559.2	2423
Endogenous	Cdc42	NM_009861.1	22225
Endogenous	Il8ra	NM_178241.4	47
Endogenous	C4a	NM_011413.2	5911
Endogenous	Il13	NM_008355.2	38
Endogenous	Creb1	NM_133828.2	162
Endogenous	Fxyd2	NM_052823.2	31
Endogenous	Ripk1	NM_009068.3	573
Endogenous	Rock2	NM_009072.2	1092
Endogenous	Map3k7	NM_172688.2	2819
Endogenous	Tgfb1	NM_011577.1	9168
Endogenous	C8b	NM_133882.2	53
Endogenous	Hc	NM_010406.1	43
Endogenous	Ccr4	NM_009916.2	50
Endogenous	Jun	NM_010591.2	327
Endogenous	Ccl4	NM_013652.1	58
Endogenous	Map2k1	NM_008927.3	2655
Endogenous	Hprt1	NM_013556.2	1010
Endogenous	Mef2a	XM_976032.1	478
Endogenous	Il8rb	NM_009909.3	2427
Endogenous	Rps6ka5	NM_153587.2	389
Endogenous	Il2	NM_008366.2	27
Endogenous	Hspb1	NM_013560.2	2918
Endogenous	Gnas	NM_010309.3	7313
Endogenous	Cxcl10	NM_021274.1	150
Endogenous	Ifnb1	NM_010510.1	26
Endogenous	Tollip	NM_023764.3	1992
Endogenous	Il1rap	NM_008364.2	790
Endogenous	Map3k9	NM_177395.4	77
Endogenous	Gnaq	NM_008139.5	1200
Endogenous	Ppp1r12b	NM_001081307.1	165
Endogenous	Il23r	NM_144548.1	41
Endogenous	Il7	NM_008371.2	443
Endogenous	Ly96	NM_016923.1	943
Endogenous	C1r	NM_023143.3	4383
Endogenous	Keap1	NM_016679.4	718
Endogenous	C1qa	NM_007572.2	25356
Endogenous	Daxx	NM_007829.3	519
Endogenous	Mknk1	NM_021461.4	1546
Endogenous	Nfatc3	NM_010901.2	1294
Endogenous	C3ar1	NM_009779.2	173
Endogenous	Il22	NM_016971.1	27
Endogenous	Lta	NM_010735.1	95
Endogenous	Cfb	NM_008198.2	6637
Endogenous	Mapk3	NM_011952.2	2881
Endogenous	Tlr3	NM_126166.2	249
Endogenous	Il1rn	NM_031167.4	54
Endogenous	Mbl2	NM_010776.1	31
Endogenous	Ccl2	NM_011333.3	180
Endogenous	Shc1	NM_011368.4	1667
Endogenous	Pla2g4a	NM_008869.2	619
Endogenous	Ccl24	NM_019577.4	180
Endogenous	Il3	NM_010556.4	12
Endogenous	Pdgfa	NM_008808.3	433
Endogenous	Ccr3	NM_009914.4	711
Endogenous	Il15	NM_008357.1	138
Endogenous	Mapkapk5	XM_990515.1	1867
Endogenous	Ddit3	NM_007837.3	542
Endogenous	Tlr4	NM_021297.2	1351
Endogenous	H2-Ea	NM_010381.2	21
Endogenous	Nr3c1	NM_008173.3	2918
Endogenous	Mapk14	NM_011951.2	3635
Endogenous	Ccl19	NM_011888.2	1521
Endogenous	Il11	NM_008350.2	83
Endogenous	Rac1	NM_009007.2	6970
Endogenous	Cxcr4	NM_009911.3	9053
Endogenous	Mapk8	NM_016700.3	2024
Endogenous	Pgk1	NM_008828.2	3233
Endogenous	Ccl5	NM_013653.1	2712
Endogenous	Cxcl1	NM_008176.1	64
Endogenous	Tgfb2	NM_009367.1	41
Endogenous	Ptk2	NM_007982.2	1175
Endogenous	Masp1	NM_008555.2	87
Endogenous	Cxcl5	NM_009141.2	246
Endogenous	Hspb2	NM_024441.2	216
Endogenous	Rapgef2	NM_001099624.2	1015
Endogenous	Mafk	NM_010757.2	236
Endogenous	Grb2	NM_008163.3	5699
Endogenous	Tgfbr1	NM_009370.2	1496
Endogenous	Prkcb1	NM_008855.2	1987
Endogenous	Gnb1	NM_008142.3	11549
Endogenous	Il1r1	NM_001123382.1	2637
Endogenous	Map3k1	NM_011945.2	1212
Endogenous	Cd55	NM_010016.2	1563
Endogenous	Il10rb	NM_008349.5	2203
Endogenous	Ccl8	NM_021443.2	313
Endogenous	Cxcl2	NM_009140.2	133
Endogenous	Elk1	NM_007922.4	103
Endogenous	Maff	NM_010755.3	80
Endogenous	C8a	NM_146148.1	12
Endogenous	Crp	NM_007768.4	16
Endogenous	Traf2	NM_009422.2	409
Endogenous	Tlr1	NM_030682.1	1102
Endogenous	Itgb2	NM_008404.4	8648
Endogenous	Tgfb3	NM_009368.2	819
Endogenous	Ccl3	NM_011337.1	125
Endogenous	Ccr7	NM_007719.2	1842
Endogenous	Stat1	NM_009283.3	3575
Positive	POS_C(8)	ERCC_00002.1	1244
Positive	POS_A(128)	ERCC_00117.1	14100
Positive	POS_F(0.125)	ERCC_00034.1	36
Positive	POS_D(2)	ERCC_00092.1	454
Positive	POS_B(32)	ERCC_00112.1	5655
Positive	POS_E(0.5)	ERCC_00035.1	67
Negative	NEG_C(0)	ERCC_00019.1	8
Negative	NEG_D(0)	ERCC_00076.1	21
Negative	NEG_E(0)	ERCC_00098.1	12
Negative	NEG_A(0)	ERCC_00096.1	8
Negative	NEG_H(0)	ERCC_00154.1	12
Negative	NEG_G(0)	ERCC_00144.1	14
Negative	NEG_F(0)	ERCC_00126.1	3
Negative	NEG_B(0)	ERCC_00041.1	12
</Code_Summary>
<Messages>
</Messages>

[truncated: 5 more sheets: 20100707_dn_08_08, 20100707_dn_09_09, 20100707_dn_10_10, 20100707_dn_11_11, 20100707_dn_12_12]
